# Supplementary material for: Metagenome-assembled-genomes recovered from the Arctic drift expedition MOSAiC
Source: Sci Data. 2025 Feb 4;12:204. doi: 10.1038/s41597-025-04525-8 (PMC11794607; doi:10.1038/s41597-025-04525-8)
Supplement: Supplementary file 1 — Supplementary Table 1 [file 41597_2025_4525_MOESM1_ESM.xlsx]

## Sheet: Contents
Table 1 - Metadata including latitude, longitude and depths compared to sea level of the samples.	Description				Table 2 - Identifiers, completeness, contamination, size (in bases) of the 2463 MAGs.	Description			Table 3 - Metadata including details on the sequencing protocols used, such as descriptions of library preparation, number of PCR cycles, and assembly and annotation software version numbers.	Description
Biosample.GOLD Biosample ID	GOLD Database BioSample ID				Bin ID	ID of metagenome-assembled-genome			Final Deliverable Project ID
Biosample.Biosample Name	GOLD Database BioSample Full Name				IMG Taxon ID	ID of IMG/M metagenome from which this MAG was assembled			Sequencing Project ID
Biosample.Habitat	Seawater, Sediment, or Sea Ice				Bin Lineage				Sequencing Project Name
Biosample.Location	Arctic Ocean				Bin Completeness	Completeness (CheckM or EukCC for prokaryote or eukaryote respectively)			Sample ID
Biosample.Identifier	BioSample Short Readable ID				Bin Contamination	Contamination (CheckM or EukCC for prokaryote or eukaryote respectively)			Sample Name
Biosample.Biosample Description	Broad Description of Sample Type				Total Number of Bases				Sample Contact	Sample PI contact information
Biosample.Specific Ecosystem	Unclassified or Sediment				Sample Set	HAVOC or Pilot			Sample Contact Email	Sample PI contact information
Biosample.Sample Collection Site	Longer description of sampling site				Phylum				Sample Isolated From	From Arctic sea ice or seawater
Feature	States first or second year ice, ridge ice, CTD or ridge void water, or sediment				Domain	Prokaryote or Eukaryote			Collection Site/Growth Cond
Biosample.Sample Collection Year					Binning Method				Library Type
Biosample.Sample Collection Month					Validation Method				Library and Seq Methods
Biosample.Sample Collection Day									Library Number PCR Cycles
Biosample.Latitude									Sequencing Platform
Biosample.Longitude									Actual Sequencer Model
Biosample.Depth	For water and sediment traps, depth relates to depth from the sea surface. For ice samples, this is left blank.								Sequencing Run Mode
number_of_pooled_cores_or_bottles	Number of pooled Niskin bottles (for water) or ice core sections (for ice) from which DNA was extracted								Total Bases	Total bases of sequencing run
lower_end_of_ice_depth_layer_from_surface_m	Depth of the further end of the ice core section from the surface (in m)								IMG Pipeline Version	Bioinformatic pipeline version run by IMG/M (JGI Integrated Microbial Genomes and Microbiomes)
Ice_core_section_class	Description of ice section (units are cm)								SPAdes Version	Assembler software version
isHAVOC	Sample is part of HAVOC project								BBTools Version	Sample QC / filtering software version
isPilot	Sample is part of pilot sequencing
inCoassembly	Sample part of a coassembly
IMG Taxon ID	IMG ID of metagenome
JGI Project ID
JGI Sequencing Project ID
JGI Analysis Project ID
NCBI BioProject
NCBI BioSample
SRA Accession
SRA Accession Link

## Sheet: Table 1 - sample metadata
Biosample.GOLD Biosample ID	Biosample.Biosample Name	Biosample.Habitat	Biosample.Location	Biosample.Identifier	Biosample.Biosample Description	Biosample.Specific Ecosystem	Biosample.Sample Collection Site	Feature	Biosample.Sample Collection Year	Biosample.Sample Collection Month	Biosample.Sample Collection Day	Biosample.Latitude	Biosample.Longitude	Biosample.Depth	number_of_pooled_cores_or_bottles	lower_end_of_ice_depth_layer_from_surface_m	Ice_core_section_class	isHAVOC	isPilot	inCoassembly	IMG Taxon ID	JGI Project ID	JGI Sequencing Project ID	JGI Analysis Project ID	NCBI BioProject	NCBI BioSample	SRA Accession	SRA Accession Link
Gb0288149	Melted sea ice microbial communities from Arctic Ocean - MOSAiC PS122_309	Sea ice	Arctic Ocean	MOSAiC PS122_309	Melted sea ice microbial communities from Arctic Ocean	Unclassified	melted sea ice core bottom	Second-year Ice	2020	1	13	87.3239	107.4423	0	3 pooled replicate ice cores	1.28	bottom 00-05	FALSE	TRUE	pilot	3300045789	1290821	1290843	1290822	PRJNA1089658	SAMN40547863	SRP497198	SRP497198
Gb0288159	Seawater microbial communities from Arctic Ocean - MOSAiC PS122_327	Seawater	Arctic Ocean	MOSAiC PS122_327	Seawater microbial communities from Arctic Ocean	Unclassified	seawater	water (CTD)	2020	1	16	87.5518	102.0858	51	1			FALSE	TRUE	pilot	3300046450	1292144	1292154	1292145	PRJNA1089668	SAMN40547864	SRP497191	SRP497191
Gb0288150	Seawater microbial communities from Arctic Ocean - MOSAiC PS122_328	Seawater	Arctic Ocean	MOSAiC PS122_328	Seawater microbial communities from Arctic Ocean	Unclassified	seawater	water (CTD)	2020	1	16	87.5518	102.0858	51	1			FALSE	TRUE	pilot	3300046532	1290823	1290844	1290824	PRJNA1089659	SAMN40547858	SRP497193	SRP497193
Gb0288162	Seawater microbial communities from Arctic Ocean - MOSAiC PS122_327_328_pool	Seawater	Arctic Ocean	MOSAiC PS122_327_328_pool	Seawater microbial communities from Arctic Ocean	Unclassified	seawater	water (CTD)	2020	1	16	87.5518	102.0858	51	2 Niskins; PS122_327 and PS122_328			FALSE	TRUE	pilot	3300047669	1292150	1292157	1292151	PRJNA1089671	SAMN40547868	SRP497200	SRP497200
Gb0316127	Seawater microbial communities from Arctic Ocean - MOSAiC HAVOC_01_20m	Seawater	Arctic Ocean	MOSAiC HAVOC_01_20m	Seawater microbial communities from Arctic Ocean	Unclassified	seawater from arctic ocean	water (CTD)	2020	1	22	87.4761672	94.8885146	20	1			TRUE	FALSE	havoc	3300056979	1361778	1361910	1361779	PRJNA1106864	SAMN41152892	SRP506348	SRP506348
Gb0316128	Seawater microbial communities from Arctic Ocean - MOSAiC HAVOC_02_20m	Seawater	Arctic Ocean	MOSAiC HAVOC_02_20m	Seawater microbial communities from Arctic Ocean	Unclassified	seawater from arctic ocean	water (CTD)	2020	1	22	87.4761672	94.8885146	20	1			TRUE	FALSE	none	3300059487	1361780	1361911	1361781	PRJNA1106865	SAMN41152905	SRP506343	SRP506343
Gb0316129	Seawater microbial communities from Arctic Ocean - MOSAiC HAVOC_03_gap_leg2	Seawater	Arctic Ocean	MOSAiC HAVOC_03_gap_leg2	Seawater microbial communities from Arctic Ocean	Unclassified	seawater from a gap in arctic sea ice ridge	water-ridge-void (hand pump)	2020	1	24	87.4199366	93.0894339	0	1			TRUE	FALSE	none	3300057241	1361782	1361912	1361783	PRJNA1106866	SAMN41152913	SRP506347	SRP506347
Gb0316130	Seawater microbial communities from Arctic Ocean - MOSAiC HAVOC_04_gap_leg2	Seawater	Arctic Ocean	MOSAiC HAVOC_04_gap_leg2	Seawater microbial communities from Arctic Ocean	Unclassified	seawater from a gap in arctic sea ice ridge	water-ridge-void (hand pump)	2020	1	24	87.4199366	93.0894339	0	1			TRUE	FALSE	havoc	3300055289	1361784	1361913	1361785	PRJNA1106867	SAMN41152894	SRP506344	SRP506344
Gb0288151	Melted sea ice microbial communities from Arctic Ocean - MOSAiC PS122_371	Sea ice	Arctic Ocean	MOSAiC PS122_371	Melted sea ice microbial communities from Arctic Ocean	Unclassified	melted sea ice core bottom	Second-year Ice	2020	1	27	87.4458	95.6702		3 pooled replicate ice cores	1.48	bottom 00-05	FALSE	TRUE	pilot	3300045790	1290827	1290846	1290828	PRJNA1089660	SAMN40547879	SRP497195	SRP497195
Gb0288153	Melted sea ice microbial communities from Arctic Ocean - MOSAiC PS122_411	Sea ice	Arctic Ocean	MOSAiC PS122_411	Melted sea ice microbial communities from Arctic Ocean	Unclassified	melted sea ice core middle	First-year Ice	2020	2	3	87.4122	93.2151		3 pooled replicate ice cores	0.73	middle of ice_core (between top/ bottom)	FALSE	TRUE	pilot	3300046534	1290831	1290848	1290832	PRJNA1089662	SAMN40547870	SRP497185	SRP497185
Gb0288155	Melted sea ice microbial communities from Arctic Ocean - MOSAiC PS122_413	Sea ice	Arctic Ocean	MOSAiC PS122_413	Melted sea ice microbial communities from Arctic Ocean	Unclassified	melted sea ice core top	First-year Ice	2020	2	3	87.4122	93.2151		3 pooled replicate ice cores	0.5	top 40- 50 cm	FALSE	TRUE	pilot	3300047667	1290835	1290850	1290836	PRJNA1089664	SAMN40547852	SRP497186	SRP497186
Gb0288156	Melted sea ice microbial communities from Arctic Ocean - MOSAiC PS122_414	Sea ice	Arctic Ocean	MOSAiC PS122_414	Melted sea ice microbial communities from Arctic Ocean	Unclassified	melted sea ice core top	First-year Ice	2020	2	3	87.4122	93.2151		3 pooled replicate ice cores	0.4	top 30- 40 cm	FALSE	TRUE	pilot	3300049783	1290837	1290851	1290838	PRJNA1089665	SAMN40547880	SRP497187	SRP497187
Gb0288154	Melted sea ice microbial communities from Arctic Ocean - MOSAiC PS122_412	Sea ice	Arctic Ocean	MOSAiC PS122_412	Melted sea ice microbial communities from Arctic Ocean	Unclassified	melted sea ice core top	First-year Ice	2020	2	3	87.4122	93.2151		3 pooled replicate ice cores	0.2	top 20- 30 cm	FALSE	TRUE	pilot	3300047666	1290833	1290849	1290834	PRJNA1089663	SAMN40547871	SRP497189	SRP497189
Gb0288152	Melted sea ice microbial communities from Arctic Ocean - MOSAiC PS122_405	Sea ice	Arctic Ocean	MOSAiC PS122_405	Melted sea ice microbial communities from Arctic Ocean	Unclassified	melted sea ice core bottom	First-year Ice	2020	2	3	87.4122	93.2151		3 pooled replicate ice cores	1.27	bottom 00-05	FALSE	TRUE	pilot	3300046449	1290829	1290847	1290830	PRJNA1089661	SAMN40547842	SRP497192	SRP497192
Gb0288160	Seawater microbial communities from Arctic Ocean - MOSAiC PS122_424	Seawater	Arctic Ocean	MOSAiC PS122_424	Seawater microbial communities from Arctic Ocean	Unclassified	seawater	water (CTD)	2020	2	6	87.5953	94.0846	20	1			FALSE	TRUE	pilot	3300046451	1292146	1292155	1292147	PRJNA1089669	SAMN40547881	SRP497196	SRP497196
Gb0288157	Seawater microbial communities from Arctic Ocean - MOSAiC PS122_418	Seawater	Arctic Ocean	MOSAiC PS122_418	Seawater microbial communities from Arctic Ocean	Unclassified	seawater	water (CTD)	2020	2	6	87.5953	94.0846	202	1			FALSE	TRUE	pilot	3300046467	1290839	1290852	1290840	PRJNA1089666	SAMN40547837	SRP497199	SRP497199
Gb0288161	Seawater microbial communities from Arctic Ocean - MOSAiC PS122_425	Seawater	Arctic Ocean	MOSAiC PS122_425	Seawater microbial communities from Arctic Ocean	Unclassified	seawater	water (CTD)	2020	2	6	87.5953	94.0846	20	1			FALSE	TRUE	pilot	3300047668	1292148	1292156	1292149	PRJNA1089670	SAMN40547882	SRP497201	SRP497201
Gb0288163	Seawater microbial communities from Arctic Ocean - MOSAiC PS122_424_425_pool	Seawater	Arctic Ocean	MOSAiC PS122_424_425_pool	Seawater microbial communities from Arctic Ocean	Unclassified	seawater	water (CTD)	2020	2	6	87.5953	94.0846	20	2 Niskins; PS122_424 and PS122_425			FALSE	TRUE	pilot	3300046103	1292152	1292158	1292153	PRJNA1089672	SAMN40547867	SRP497203	SRP497203
Gb0288158	Seawater microbial communities from Arctic Ocean - MOSAiC PS122_432	Seawater	Arctic Ocean	MOSAiC PS122_432	Seawater microbial communities from Arctic Ocean	Unclassified	seawater	water (CTD)	2020	2	7	87.6362	93.7496	4082	1			FALSE	TRUE	pilot	3300045738	1290841	1290853	1290842	PRJNA1089667	SAMN40547834	SRP497202	SRP497202
Gb0316131	Seawater microbial communities from Arctic Ocean - MOSAiC HAVOC_05_gap_leg3	Seawater	Arctic Ocean	MOSAiC HAVOC_05_gap_leg3	Seawater microbial communities from Arctic Ocean	Unclassified	seawater from a gap in arctic sea ice ridge	water-ridge-void (hand pump)	2020	4	22	84.1200365	15.9396856	0	1			TRUE	FALSE	havoc	3300055725	1361786	1361914	1361787	PRJNA1106868	SAMN41152906	SRP506352	SRP506352
Gb0316132	Seawater microbial communities from Arctic Ocean - MOSAiC HAVOC_06_gap_leg3	Seawater	Arctic Ocean	MOSAiC HAVOC_06_gap_leg3	Seawater microbial communities from Arctic Ocean	Unclassified	seawater from a gap in arctic sea ice ridge	water-ridge-void (hand pump)	2020	4	22	84.1200365	15.9396856	0	1			TRUE	FALSE	none	3300057217	1361788	1361915	1361789	PRJNA1106869	SAMN41152893	SRP506350	SRP506350
Gb0316133	Seawater microbial communities from Arctic Ocean - MOSAiC HAVOC_07_gap_leg3	Seawater	Arctic Ocean	MOSAiC HAVOC_07_gap_leg3	Seawater microbial communities from Arctic Ocean	Unclassified	seawater from a gap in arctic sea ice ridge	water-ridge-void (hand pump)	2020	5	5	83.9216011	18.099531	0	1			TRUE	FALSE	havoc	3300056758	1361790	1361916	1361791	PRJNA1089673	SAMN40547872	SRP497197	SRP497197
Gb0316136	Seawater microbial communities from Arctic Ocean - MOSAiC HAVOC_10_gap1_leg4	Seawater	Arctic Ocean	MOSAiC HAVOC_10_gap1_leg4	Seawater microbial communities from Arctic Ocean	Unclassified	seawater from a gap in arctic sea ice ridge	water-ridge-void (hand pump)	2020	7	3	81.6716499	7.5152735	0	1			TRUE	FALSE	none	3300057218	1361796	1361919	1361797	PRJNA1106871	SAMN41152904	SRP506353	SRP506353
Gb0316137	Seawater microbial communities from Arctic Ocean - MOSAiC HAVOC_11_gap2_leg4	Seawater	Arctic Ocean	MOSAiC HAVOC_11_gap2_leg4	Seawater microbial communities from Arctic Ocean	Unclassified	seawater from a gap in arctic sea ice ridge	water-ridge-void (hand pump)	2020	7	3	81.6716499	7.5152735	0	1			TRUE	FALSE	havoc	3300056912	1361798	1361920	1361799	PRJNA1106872	SAMN41152914	SRP506355	SRP506355
Gb0316138	Seawater microbial communities from Arctic Ocean - MOSAiC HAVOC_12_gap2_leg4	Seawater	Arctic Ocean	MOSAiC HAVOC_12_gap2_leg4	Seawater microbial communities from Arctic Ocean	Unclassified	seawater from a gap in arctic sea ice ridge	water-ridge-void (hand pump)	2020	7	3	81.6716499	7.5152735	0	1			TRUE	FALSE	none	3300057219	1361800	1361921	1361801	PRJNA1106873	SAMN41152907	SRP506351	SRP506351
Gb0316139	Sea ice microbial communities from Arctic Ocean - MOSAiC HAVOC_13_ice_RG1a	Sea ice	Arctic Ocean	MOSAiC HAVOC_13_ice_RG1a	Sea ice microbial communities from Arctic Ocean	Unclassified	ice from a gap in arctic sea ice ridge, top 0-10cm	ridge-ice	2020	7	5	81.6978255	6.2498296		3 pooled replicate ice cores	2.01	0-10 cm above void	TRUE	FALSE	havoc	3300055526	1361802	1361922	1361803	PRJNA1106874	SAMN41152895	SRP506366	SRP506366
Gb0316140	Sea ice microbial communities from Arctic Ocean - MOSAiC HAVOC_14_ice_RG1b	Sea ice	Arctic Ocean	MOSAiC HAVOC_14_ice_RG1b	Sea ice microbial communities from Arctic Ocean	Unclassified	ice from a gap in arctic sea ice ridge, top 10-20cm	ridge-ice	2020	7	5	81.6978255	6.2498296		3 pooled replicate ice cores	1.91	10-20cm above void	TRUE	FALSE	havoc	3300053784	1361804	1361923	1361805	PRJNA1089674	SAMN40547838	SRP497205	SRP497205
Gb0316141	Sea ice microbial communities from Arctic Ocean - MOSAiC HAVOC_15_ice_RG2a	Sea ice	Arctic Ocean	MOSAiC HAVOC_15_ice_RG2a	Sea ice microbial communities from Arctic Ocean	Unclassified	ice from a gap in arctic sea ice ridge, bottom 0-10cm	ridge-ice	2020	7	5	81.6978255	6.2498296		3 pooled replicate ice cores	2.21	0-10 cm below void	TRUE	FALSE	none	3300057242	1361806	1361924	1361807	PRJNA1106875	SAMN41152900	SRP506779	SRP506779
Gb0316142	Sea ice microbial communities from Arctic Ocean - MOSAiC HAVOC_16_ice_RG2b	Sea ice	Arctic Ocean	MOSAiC HAVOC_16_ice_RG2b	Sea ice microbial communities from Arctic Ocean	Unclassified	ice from a gap in arctic sea ice ridge, bottom 10-20cm	ridge-ice	2020	7	5	81.6978255	6.2498296		3 pooled replicate ice cores	2.31	10-20cm below void	TRUE	FALSE	havoc	3300054975	1361808	1361925	1361809	PRJNA1089675	SAMN40547855	SRP497204	SRP497204
Gb0316143	Sea ice microbial communities from Arctic Ocean - MOSAiC HAVOC_17_ice_RG3a	Sea ice	Arctic Ocean	MOSAiC HAVOC_17_ice_RG3a	Sea ice microbial communities from Arctic Ocean	Unclassified	ice from a gap in arctic sea ice ridge, top 0-10cm	ridge-ice	2020	7	5	81.6978255	6.2498296		3 pooled replicate ice cores	2.99	0-10 cm above void	TRUE	FALSE	havoc	3300055002	1361810	1361926	1361811	PRJNA1089676	SAMN40547835	SRP497207	SRP497207
Gb0316144	Sea ice microbial communities from Arctic Ocean - MOSAiC HAVOC_18_ice_RG3b	Sea ice	Arctic Ocean	MOSAiC HAVOC_18_ice_RG3b	Sea ice microbial communities from Arctic Ocean	Unclassified	ice from a gap in arctic sea ice ridge, top 10-20cm	ridge-ice	2020	7	5	81.6978255	6.2498296		3 pooled replicate ice cores	2.89	10-20cm above void	TRUE	FALSE	havoc	3300053770	1361812	1361927	1361813	PRJNA1089677	SAMN40547839	SRP497209	SRP497209
Gb0316145	Sea ice microbial communities from Arctic Ocean - MOSAiC HAVOC_19_ice_RG4a	Sea ice	Arctic Ocean	MOSAiC HAVOC_19_ice_RG4a	Sea ice microbial communities from Arctic Ocean	Unclassified	ice from a gap in arctic sea ice ridge, bottom 0-10cm	ridge-ice	2020	7	5	81.6978255	6.2498296		3 pooled replicate ice cores	3.88	0-10 cm below void	TRUE	FALSE	havoc	3300055003	1361814	1361928	1361815	PRJNA1089678	SAMN40547873	SRP497214	SRP497214
Gb0316146	Seawater microbial communities from Arctic Ocean - MOSAiC HAVOC_20_UiW_Ridge	Seawater	Arctic Ocean	MOSAiC HAVOC_20_UiW_Ridge	Seawater microbial communities from Arctic Ocean	Unclassified	under ice seawater from arctic ocean	water (hand pump)	2020	7	10	81.5062222	2.3688757	1	1			TRUE	FALSE	none	3300057220	1361816	1361929	1361817	PRJNA1106876	SAMN41152908	SRP506357	SRP506357
Gb0316147	Seawater microbial communities from Arctic Ocean - MOSAiC HAVOC_21_UiW_FYI	Seawater	Arctic Ocean	MOSAiC HAVOC_21_UiW_FYI	Seawater microbial communities from Arctic Ocean	Unclassified	first year ice (FYI), under ice seawater	water (hand pump)	2020	7	10	81.5062222	2.3688757	1	1			TRUE	FALSE	none	3300058957	1361818	1361930	1361819	PRJNA1106877	SAMN41152897	SRP506359	SRP506359
Gb0316148	Sea ice microbial communities from Arctic Ocean - MOSAiC HAVOC_22_ice_RGa	Sea ice	Arctic Ocean	MOSAiC HAVOC_22_ice_RGa	Sea ice microbial communities from Arctic Ocean	Unclassified	ice from a gap in arctic sea ice ridge, refrozen layer 10 cm	ridge-ice	2020	7	12	81.4436516	0.4906923		3 pooled replicate ice cores	1.71	10 cm refrozen void	TRUE	FALSE	havoc	3300055475	1361820	1361931	1361821	PRJNA1106878	SAMN41152915	SRP506356	SRP506356
Gb0316149	Sea ice microbial communities from Arctic Ocean - MOSAiC HAVOC_23_ice_RGb	Sea ice	Arctic Ocean	MOSAiC HAVOC_23_ice_RGb	Sea ice microbial communities from Arctic Ocean	Unclassified	ice from a gap in arctic sea ice ridge, top 0-10cm	ridge-ice	2020	7	12	81.4436516	0.4906923		3 pooled replicate ice cores	1.5	0-10 cm above void	TRUE	FALSE	havoc	3300055476	1361822	1361932	1361823	PRJNA1106879	SAMN41152898	SRP506368	SRP506368
Gb0316150	Sea ice microbial communities from Arctic Ocean - MOSAiC HAVOC_24_ice_RG3	Sea ice	Arctic Ocean	MOSAiC HAVOC_24_ice_RG3	Sea ice microbial communities from Arctic Ocean	Unclassified	ice from a gap in arctic sea ice ridge, bottom 0-10cm	ridge-ice	2020	7	12	81.4436516	0.4906923		3 pooled replicate ice cores	1.98	0-10 cm below void	TRUE	FALSE	havoc	3300053771	1361824	1361933	1361825	PRJNA1089679	SAMN40547883	SRP497213	SRP497213
Gb0316152	Sea ice microbial communities from Arctic Ocean - MOSAiC HAVOC_26_ice_RGc	Sea ice	Arctic Ocean	MOSAiC HAVOC_26_ice_RGc	Sea ice microbial communities from Arctic Ocean	Unclassified	ridge ice from arctic sea	ridge-ice	2020	7	12	81.4436516	0.4906923		1 ice core	2.32	Phytoplankton inclusion	TRUE	FALSE	havoc	3300055726	1361828	1361935	1361829	PRJNA1106880	SAMN41152901	SRP506375	SRP506375
Gb0316153	Sea ice microbial communities from Arctic Ocean - MOSAiC HAVOC_27_ice_RGd	Sea ice	Arctic Ocean	MOSAiC HAVOC_27_ice_RGd	Sea ice microbial communities from Arctic Ocean	Unclassified	ridge ice from arctic sea	ridge-ice	2020	7	12	81.4436516	0.4906923		1 ice core	4.63	Phytoplankton inclusion	TRUE	FALSE	havoc	3300053772	1361830	1361936	1361831	PRJNA1089680	SAMN40547877	SRP497216	SRP497216
Gb0316154	Sea ice microbial communities from Arctic Ocean - MOSAiC HAVOC_28_ice_RG1	Sea ice	Arctic Ocean	MOSAiC HAVOC_28_ice_RG1	Sea ice microbial communities from Arctic Ocean	Unclassified	ridge ice from arctic sea	ridge-ice	2020	7	12	81.4436516	0.4906923		1 ice core	2.32	Corresponding piece to RG-C but no phytoplankton inclusion	TRUE	FALSE	havoc	3300053697	1361832	1361937	1361833	PRJNA1089681	SAMN40547859	SRP497220	SRP497220
Gb0316155	Seawater microbial communities from Arctic Ocean - MOSAiC HAVOC_29_UiW_Ridge	Seawater	Arctic Ocean	MOSAiC HAVOC_29_UiW_Ridge	Seawater microbial communities from Arctic Ocean	Unclassified	under ice seawater from arctic ocean	water (hand pump)	2020	7	18	81.0412026	0.430454	1	1			TRUE	FALSE	havoc	3300055477	1361834	1361938	1361835	PRJNA1106856	SAMN41152902	SRP506376	SRP506376
Gb0316156	Seawater microbial communities from Arctic Ocean - MOSAiC HAVOC_30_UiW_FYI	Seawater	Arctic Ocean	MOSAiC HAVOC_30_UiW_FYI	Seawater microbial communities from Arctic Ocean	Unclassified	first year ice (FYI), under ice seawater	water (hand pump)	2020	7	18	81.0412026	0.430454	1	1			TRUE	FALSE	havoc	3300056734	1361836	1361939	1361837	PRJNA1089682	SAMN40547874	SRP497145	SRP497145
Gb0316158	Sea ice microbial communities from Arctic Ocean - MOSAiC HAVOC_32_ice_RG2	Sea ice	Arctic Ocean	MOSAiC HAVOC_32_ice_RG2	Sea ice microbial communities from Arctic Ocean	Unclassified	ice from a gap in arctic sea ice ridge, refrozen layer 10 cm	ridge-ice	2020	7	21	80.6054659	0.5729281		3 pooled replicate ice cores	2.94	10 cm refrozen void	TRUE	FALSE	none	3300059488	1361840	1361941	1361841	PRJNA1106857	SAMN41152896	SRP506389	SRP506389
Gb0316159	Sea ice microbial communities from Arctic Ocean - MOSAiC HAVOC_33_ice_RG3	Sea ice	Arctic Ocean	MOSAiC HAVOC_33_ice_RG3	Sea ice microbial communities from Arctic Ocean	Unclassified	ice from a gap in arctic sea ice ridge, bottom 0-10cm	ridge-ice	2020	7	21	80.6054659	0.5729281		3 pooled replicate ice cores	3.86	0-10 cm below void	TRUE	FALSE	havoc	3300053698	1361842	1361942	1361843	PRJNA1089683	SAMN40547860	SRP497146	SRP497146
Gb0316160	Sea ice microbial communities from Arctic Ocean - MOSAiC HAVOC_34_ice_RG4	Sea ice	Arctic Ocean	MOSAiC HAVOC_34_ice_RG4	Sea ice microbial communities from Arctic Ocean	Unclassified	ice from an arctic sea ice ridge, bottom 0-10cm	ridge-ice	2020	7	21	80.6054659	0.5729281		3 pooled replicate ice cores	6.14	bottom 00-10	TRUE	FALSE	havoc	3300053785	1361844	1361943	1361845	PRJNA1089684	SAMN40547861	SRP497147	SRP497147
Gb0316162	Seawater microbial communities from Arctic Ocean - MOSAiC HAVOC_36_gap3_leg4	Seawater	Arctic Ocean	MOSAiC HAVOC_36_gap3_leg4	Seawater microbial communities from Arctic Ocean	Unclassified	seawater from a gap in arctic sea ice ridge	water-ridge-void (hand pump)	2020	7	24	80.1929341	0.5729281	0	1			TRUE	FALSE	havoc	3300056980	1361848	1361945	1361849	PRJNA1106858	SAMN41152911	SRP506373	SRP506373
Gb0316163	Seawater microbial communities from Arctic Ocean - MOSAiC HAVOC_37_gap3_leg4	Seawater	Arctic Ocean	MOSAiC HAVOC_37_gap3_leg4	Seawater microbial communities from Arctic Ocean	Unclassified	seawater from a gap in arctic sea ice ridge	water-ridge-void (hand pump)	2020	7	24	80.1929341	0.5729281	0	1			TRUE	FALSE	havoc	3300055291	1361850	1361946	1361851	PRJNA1106859	SAMN41152916	SRP506382	SRP506382
Gb0316164	Seawater microbial communities from Arctic Ocean - MOSAiC HAVOC_38_UiW_FYI	Seawater	Arctic Ocean	MOSAiC HAVOC_38_UiW_FYI	Seawater microbial communities from Arctic Ocean	Unclassified	first year ice (FYI), under ice seawater	water (hand pump)	2020	7	25	79.9417876	0.7775766	1	1			TRUE	FALSE	havoc	3300055270	1361852	1361947	1361853	PRJNA1106860	SAMN41152899	SRP506371	SRP506371
Gb0316165	Sea ice microbial communities from Arctic Ocean - MOSAiC HAVOC_39_ice_RG1	Sea ice	Arctic Ocean	MOSAiC HAVOC_39_ice_RG1	Sea ice microbial communities from Arctic Ocean	Unclassified	ice from a gap in arctic sea ice ridge, top 0-10cm	ridge-ice	2020	7	26	79.7912909	1.7608771		3 pooled replicate ice cores	2.44	0-10 cm above void	TRUE	FALSE	havoc	3300054693	1361854	1361948	1361855	PRJNA1089685	SAMN40547840	SRP497148	SRP497148
Gb0316166	Sea ice microbial communities from Arctic Ocean - MOSAiC HAVOC_40_ice_RG2	Sea ice	Arctic Ocean	MOSAiC HAVOC_40_ice_RG2	Sea ice microbial communities from Arctic Ocean	Unclassified	ice from a gap in arctic sea ice ridge, transision in refrozen layer 10 cm	ridge-ice	2020	7	26	79.7912909	1.7608771		3 pooled replicate ice cores	2.69	10 cm transition into refrozen void	TRUE	FALSE	havoc	3300054694	1361856	1361949	1361857	PRJNA1089686	SAMN40547884	SRP497154	SRP497154
Gb0316167	Sea ice microbial communities from Arctic Ocean - MOSAiC HAVOC_41_ice_RG3	Sea ice	Arctic Ocean	MOSAiC HAVOC_41_ice_RG3	Sea ice microbial communities from Arctic Ocean	Unclassified	ice from a gap in arctic sea ice ridge, refrozen layer 10 cm	ridge-ice	2020	7	26	79.7912909	1.7608771		3 pooled replicate ice cores	3.07	10 cm refrozen void	TRUE	FALSE	havoc	3300054695	1361858	1361950	1361859	PRJNA1089687	SAMN40547885	SRP497149	SRP497149
Gb0316168	Sea ice microbial communities from Arctic Ocean - MOSAiC HAVOC_42_ice_RG4	Sea ice	Arctic Ocean	MOSAiC HAVOC_42_ice_RG4	Sea ice microbial communities from Arctic Ocean	Unclassified	ice from a gap in arctic sea ice ridge, bottom 0-10cm	ridge-ice	2020	7	26	79.7912909	1.7608771		3 pooled replicate ice cores	3.83	0-10 cm below void	TRUE	FALSE	havoc	3300054696	1361860	1361951	1361861	PRJNA1089688	SAMN40547888	SRP497168	SRP497168
Gb0316169	Sea ice microbial communities from Arctic Ocean - MOSAiC HAVOC_43_ice_RG5	Sea ice	Arctic Ocean	MOSAiC HAVOC_43_ice_RG5	Sea ice microbial communities from Arctic Ocean	Unclassified	ridge ice from arctic sea; ridge bottom 0-10cm	ridge-ice	2020	7	26	79.7912909	1.7608771		3 pooled replicate ice cores	6.17	bottom 00-10	TRUE	FALSE	havoc	3300054976	1361862	1361952	1361863	PRJNA1089689	SAMN40547853	SRP497151	SRP497151
Gb0316170	Sea ice microbial communities from Arctic Ocean - MOSAiC HAVOC_44_ice_BG2	Sea ice	Arctic Ocean	MOSAiC HAVOC_44_ice_BG2	Sea ice microbial communities from Arctic Ocean	Unclassified	ice from a gap in arctic sea ice ridge, top 0-10cm	ridge-ice	2020	7	26	79.7912909	1.7608771		3 pooled replicate ice cores	2.36	0-10 cm above void	TRUE	FALSE	havoc	3300055292	1361864	1361953	1361865	PRJNA1106861	SAMN41152909	SRP506379	SRP506379
Gb0316171	Sea ice microbial communities from Arctic Ocean - MOSAiC HAVOC_45_ice_BG3	Sea ice	Arctic Ocean	MOSAiC HAVOC_45_ice_BG3	Sea ice microbial communities from Arctic Ocean	Unclassified	ice from a gap in arctic sea ice ridge, bottom 0-10cm	ridge-ice	2020	7	26	79.7912909	1.7608771		3 pooled replicate ice cores	2.59	0-10 cm below void	TRUE	FALSE	havoc	3300054697	1361866	1361954	1361867	PRJNA1089690	SAMN40547841	SRP497153	SRP497153
Gb0316172	Sea ice microbial communities from Arctic Ocean - MOSAiC HAVOC_46_ice_BG4	Sea ice	Arctic Ocean	MOSAiC HAVOC_46_ice_BG4	Sea ice microbial communities from Arctic Ocean	Unclassified	ice from an arctic sea ice ridge, bottom 0-10cm	ridge-ice	2020	7	26	79.7912909	1.7608771		3 pooled replicate ice cores	4.86	bottom 00-10	TRUE	FALSE	havoc	3300054698	1361868	1361955	1361869	PRJNA1089691	SAMN40547843	SRP497150	SRP497150
Gb0316174	Sediment microbial communities from Arctic Ocean - MOSAiC HAVOC_48_trap_FYI_15m	Sediment	Arctic Ocean	MOSAiC HAVOC_48_trap_FYI_15m	Sediment microbial communities from Arctic Ocean	Sediment	arctic ocean sediment from first year ice (FYI) sediment trap	sinking particles	2020	6	27	81.9478269	9.8819748	15	2 pooled collection containers			TRUE	FALSE	havoc	3300054712	1361872	1361957	1361873	PRJNA1089692	SAMN40547836	SRP497152	SRP497152
Gb0316175	Sediment microbial communities from Arctic Ocean - MOSAiC HAVOC_49_trap_FYI_50m	Sediment	Arctic Ocean	MOSAiC HAVOC_49_trap_FYI_50m	Sediment microbial communities from Arctic Ocean	Sediment	arctic ocean sediment from first year ice (FYI) sediment trap	sinking particles	2020	6	27	81.9478269	9.8819748	50	2 pooled collection containers			TRUE	FALSE	havoc	3300054977	1361874	1361958	1361875	PRJNA1089693	SAMN40547875	SRP497155	SRP497155
Gb0316176	Sediment microbial communities from Arctic Ocean - MOSAiC HAVOC_50_trap_FYI_5m	Sediment	Arctic Ocean	MOSAiC HAVOC_50_trap_FYI_5m	Sediment microbial communities from Arctic Ocean	Sediment	arctic ocean sediment from first year ice (FYI) sediment trap	sinking particles	2020	7	4	81.7084514	6.7045628	5	2 pooled collection containers			TRUE	FALSE	havoc	3300054981	1361876	1361959	1361877	PRJNA1089694	SAMN40547886	SRP497161	SRP497161
Gb0316177	Sediment microbial communities from Arctic Ocean - MOSAiC HAVOC_51_trap_FYI_15m	Sediment	Arctic Ocean	MOSAiC HAVOC_51_trap_FYI_15m	Sediment microbial communities from Arctic Ocean	Sediment	arctic ocean sediment from first year ice (FYI) sediment trap	sinking particles	2020	7	4	81.7084514	6.7045628	15	2 pooled collection containers			TRUE	FALSE	havoc	3300055293	1361878	1361960	1361879	PRJNA1089695	SAMN40547856	SRP497160	SRP497160
Gb0316178	Sediment microbial communities from Arctic Ocean - MOSAiC HAVOC_52_trap_FYI_50m	Sediment	Arctic Ocean	MOSAiC HAVOC_52_trap_FYI_50m	Sediment microbial communities from Arctic Ocean	Sediment	arctic ocean sediment from first year ice (FYI) sediment trap	sinking particles	2020	7	4	81.7084514	6.7045628	50	2 pooled collection containers			TRUE	FALSE	havoc	3300053235	1361880	1361961	1361881	PRJNA1089696	SAMN40547876	SRP497166	SRP497166
Gb0316179	Sediment microbial communities from Arctic Ocean - MOSAiC HAVOC_53_trap_Ridge_5m	Sediment	Arctic Ocean	MOSAiC HAVOC_53_trap_Ridge_5m	Sediment microbial communities from Arctic Ocean	Sediment	arctic ocean sediment from sediment trap	sinking particles	2020	7	4	81.7084514	6.7045628	5	2 pooled collection containers			TRUE	FALSE	havoc	3300055005	1361882	1361962	1361883	PRJNA1089697	SAMN40547865	SRP497174	SRP497174
Gb0316180	Sediment microbial communities from Arctic Ocean - MOSAiC HAVOC_54_trap_Ridge_15m	Sediment	Arctic Ocean	MOSAiC HAVOC_54_trap_Ridge_15m	Sediment microbial communities from Arctic Ocean	Sediment	arctic ocean sediment from sediment trap	sinking particles	2020	7	4	81.7084514	6.7045628	15	2 pooled collection containers			TRUE	FALSE	havoc	3300055173	1361884	1361963	1361885	PRJNA1089698	SAMN40547850	SRP497167	SRP497167
Gb0316181	Sediment microbial communities from Arctic Ocean - MOSAiC HAVOC_55_trap_Ridge_5m	Sediment	Arctic Ocean	MOSAiC HAVOC_55_trap_Ridge_5m	Sediment microbial communities from Arctic Ocean	Sediment	arctic ocean sediment from sediment trap	sinking particles	2020	7	12	81.4437	0.4906923	5	2 pooled collection containers			TRUE	FALSE	havoc	3300055174	1361886	1361964	1361887	PRJNA1089699	SAMN40547862	SRP497157	SRP497157
Gb0316183	Sediment microbial communities from Arctic Ocean - MOSAiC HAVOC_57_trap_Ridge_50m	Sediment	Arctic Ocean	MOSAiC HAVOC_57_trap_Ridge_50m	Sediment microbial communities from Arctic Ocean	Sediment	arctic ocean sediment from sediment trap	sinking particles	2020	7	12	81.4436516	0.4906923	50	2 pooled collection containers			TRUE	FALSE	havoc	3300053699	1361890	1361966	1361891	PRJNA1089700	SAMN40547878	SRP497165	SRP497165
Gb0316184	Sediment microbial communities from Arctic Ocean - MOSAiC HAVOC_58_trap_FYI_5m	Sediment	Arctic Ocean	MOSAiC HAVOC_58_trap_FYI_5m	Sediment microbial communities from Arctic Ocean	Sediment	arctic ocean sediment from first year ice (FYI) sediment trap	sinking particles	2020	7	12	81.4436516	0.4906923	5	2 pooled collection containers			TRUE	FALSE	havoc	3300053236	1361892	1361967	1361893	PRJNA1089701	SAMN40547857	SRP497178	SRP497178
Gb0316185	Sediment microbial communities from Arctic Ocean - MOSAiC HAVOC_59_trap_FYI_15m	Sediment	Arctic Ocean	MOSAiC HAVOC_59_trap_FYI_15m	Sediment microbial communities from Arctic Ocean	Sediment	arctic ocean sediment from first year ice (FYI) sediment trap	sinking particles	2020	7	12	81.4436516	0.4906923	15	2 pooled collection containers			TRUE	FALSE	havoc	3300053237	1361894	1361968	1361895	PRJNA1089702	SAMN40547851	SRP497190	SRP497190
Gb0316186	Sediment microbial communities from Arctic Ocean - MOSAiC HAVOC_60_trap_FYI_50m	Sediment	Arctic Ocean	MOSAiC HAVOC_60_trap_FYI_50m	Sediment microbial communities from Arctic Ocean	Sediment	arctic ocean sediment from first year ice (FYI) sediment trap	sinking particles	2020	7	12	81.4436516	0.4906923	50	2 pooled collection containers			TRUE	FALSE	havoc	3300053238	1361896	1361969	1361897	PRJNA1089654	SAMN40547866	SRP497184	SRP497184
Gb0316188	Sediment microbial communities from Arctic Ocean - MOSAiC HAVOC_62_trap_FYI_15m	Sediment	Arctic Ocean	MOSAiC HAVOC_62_trap_FYI_15m	Sediment microbial communities from Arctic Ocean	Sediment	arctic ocean sediment from first year ice (FYI) sediment trap	sinking particles	2020	7	21	80.6054659	0.5729281	15	2 pooled collection containers			TRUE	FALSE	havoc	3300053703	1361900	1361971	1361901	PRJNA1089655	SAMN40547887	SRP497183	SRP497183
Gb0316189	Sediment microbial communities from Arctic Ocean - MOSAiC HAVOC_63_trap_FYI_50m	Sediment	Arctic Ocean	MOSAiC HAVOC_63_trap_FYI_50m	Sediment microbial communities from Arctic Ocean	Sediment	arctic ocean sediment from first year ice (FYI) sediment trap	sinking particles	2020	7	21	80.6054659	0.5729281	50	2 pooled collection containers			TRUE	FALSE	havoc	3300055727	1361902	1361972	1361903	PRJNA1106862	SAMN41152903	SRP506369	SRP506369
Gb0316190	Sediment microbial communities from Arctic Ocean - MOSAiC HAVOC_64_trap_Ridge_5m	Sediment	Arctic Ocean	MOSAiC HAVOC_64_trap_Ridge_5m	Sediment microbial communities from Arctic Ocean	Sediment	arctic ocean sediment from sediment trap	sinking particles	2020	7	21	80.6054659	0.5729281	5	2 pooled collection containers			TRUE	FALSE	havoc	3300055527	1361904	1361973	1361905	PRJNA1106863	SAMN41152912	SRP506374	SRP506374
Gb0316191	Sediment microbial communities from Arctic Ocean - MOSAiC HAVOC_65_trap_Ridge_15m	Sediment	Arctic Ocean	MOSAiC HAVOC_65_trap_Ridge_15m	Sediment microbial communities from Arctic Ocean	Sediment	arctic ocean sediment from sediment trap	sinking particles	2020	7	21	80.6054659	0.5729281	15	2 pooled collection containers			TRUE	FALSE	havoc	3300053704	1361906	1361974	1361907	PRJNA1089656	SAMN40547854	SRP497181	SRP497181
Gb0316192	Sediment microbial communities from Arctic Ocean - MOSAiC HAVOC_66_trap_Ridge_50m	Sediment	Arctic Ocean	MOSAiC HAVOC_66_trap_Ridge_50m	Sediment microbial communities from Arctic Ocean	Sediment	arctic ocean sediment from sediment trap	sinking particles	2020	7	21	80.6054659	0.5729281	50	2 pooled collection containers			TRUE	FALSE	havoc	3300053705	1361908	1361975	1361909	PRJNA1089657	SAMN40547869	SRP497194	SRP497194

## Sheet: Table 2 - mags
Bin ID	IMG Taxon ID	Bin Lineage	Bin Completeness	Bin Contamination	Total Number of Bases	Sample Set	Phylum	Domain	Binning Method	Validation Method
3300045738_1	3300045738	Bacteria;Verrucomicrobiota;Verrucomicrobiae;Limisphaerales;UBA1096;UBA1096	64.24	9.56	2661605	Pilot	Verrucomicrobia	Prokaryote	MetaBAT v2:2.15	CheckM v2.4.0, GTDB-tk v1.3.0,GTDB database release 220
3300045738_10	3300045738	Archaea;Thermoplasmatota;Poseidoniia;Poseidoniales;Thalassarchaeaceae;JAKUTA01;JAKUTA01 sp022447885	77.6	0.8	1841474	Pilot	Thermoplasmatota	Prokaryote	MetaBAT v2:2.15	CheckM v2.4.0, GTDB-tk v1.3.0,GTDB database release 220
3300045738_102	3300045738	Bacteria;Pseudomonadota;Alphaproteobacteria;Rhodospirillales_A;UBA2165;GCA-2687515	85.11	2.59	4097045	Pilot	Proteobacteria	Prokaryote	MetaBAT v2:2.15	CheckM v2.4.0, GTDB-tk v1.3.0,GTDB database release 220
3300045738_105	3300045738	Bacteria;Actinomycetota;Actinomycetes;Propionibacteriales;Nocardioidaceae;Nocardioides;Nocardioides sp029937575	99.74	0.52	4357645	Pilot	Actinobacteria	Prokaryote	MetaBAT v2:2.15	CheckM v2.4.0, GTDB-tk v1.3.0,GTDB database release 220
3300045738_11	3300045738	Bacteria;Pseudomonadota;Alphaproteobacteria;Rhodobacterales;Rhodobacteraceae;Sulfitobacter;Sulfitobacter sp001634775	97.03	1.34	3506763	Pilot	Proteobacteria	Prokaryote	MetaBAT v2:2.15	CheckM v2.4.0, GTDB-tk v1.3.0,GTDB database release 220
3300045738_110	3300045738	Bacteria;Desulfobacterota_B;Binatia;UBA1149;UBA1149;UBA1149;UBA1149 sp002311335	93.07	1.75	2636384	Pilot	unknown/other	Prokaryote	MetaBAT v2:2.15	CheckM v2.4.0, GTDB-tk v1.3.0,GTDB database release 220
3300045738_114	3300045738	Bacteria;Pseudomonadota;Gammaproteobacteria;Enterobacterales;Alteromonadaceae;Glaciecola	99.58	0.67	4035460	Pilot	Proteobacteria	Prokaryote	MetaBAT v2:2.15	CheckM v2.4.0, GTDB-tk v1.3.0,GTDB database release 220
3300045738_115	3300045738	Bacteria;Latescibacterota;UBA2968;UBA8231;UBA8231;UBA8231	60.64	2.2	3871492	Pilot	unknown/other	Prokaryote	MetaBAT v2:2.15	CheckM v2.4.0, GTDB-tk v1.3.0,GTDB database release 220
3300045738_116	3300045738	Archaea;Undinarchaeota;Undinarchaeia;Undinarchaeales;Undinarchaeaceae;Undinarchaeum;Undinarchaeum marinum	52.65	0.65	483204	Pilot	unknown/other	Prokaryote	MetaBAT v2:2.15	CheckM v2.4.0, GTDB-tk v1.3.0,GTDB database release 220
3300045738_117	3300045738	Bacteria;Chloroflexota;Dehalococcoidia;UBA3495;UBA3495;UBA11650	77.02	4.46	3392231	Pilot	unknown/other	Prokaryote	MetaBAT v2:2.15	CheckM v2.4.0, GTDB-tk v1.3.0,GTDB database release 220
3300045738_118	3300045738	Archaea;Thermoplasmatota;Poseidoniia;Poseidoniales;Thalassarchaeaceae;MGIIb-O1;MGIIb-O1 sp002498525	79.6	0	1477023	Pilot	Thermoplasmatota	Prokaryote	MetaBAT v2:2.15	CheckM v2.4.0, GTDB-tk v1.3.0,GTDB database release 220
3300045738_119	3300045738	Bacteria;SAR324;SAR324;SAR324;NAC60-12;Arctic96AD-7;Arctic96AD-7 sp016764995	87.06	0.05	2516658	Pilot	unknown/other	Prokaryote	MetaBAT v2:2.15	CheckM v2.4.0, GTDB-tk v1.3.0,GTDB database release 220
3300045738_120	3300045738	Bacteria;JAAXHH01;JAAXHH01;JAAXHH01;JAAXHH01;CAJXCW01;CAJXCW01 sp913051705	71.36	0	4391591	Pilot	unknown/other	Prokaryote	MetaBAT v2:2.15	CheckM v2.4.0, GTDB-tk v1.3.0,GTDB database release 220
3300045738_125	3300045738	Bacteria;Pseudomonadota;Gammaproteobacteria;Pseudomonadales;Pseudohongiellaceae;Pseudohongiella	51.55	0	2131425	Pilot	Proteobacteria	Prokaryote	MetaBAT v2:2.15	CheckM v2.4.0, GTDB-tk v1.3.0,GTDB database release 220
3300045738_126	3300045738	Bacteria;Planctomycetota;Planctomycetia;Pirellulales;JADFKK01;JADFKK01	71.76	2.72	6414732	Pilot	Planctomycetes	Prokaryote	MetaBAT v2:2.15	CheckM v2.4.0, GTDB-tk v1.3.0,GTDB database release 220
3300045738_128	3300045738	Bacteria;Chloroflexota;Dehalococcoidia;UBA1151;UBA1151;GCA-2730555	59.08	0.99	1605249	Pilot	unknown/other	Prokaryote	MetaBAT v2:2.15	CheckM v2.4.0, GTDB-tk v1.3.0,GTDB database release 220
3300045738_129	3300045738	Bacteria;Verrucomicrobiota;Verrucomicrobiae;Limisphaerales;UBA1096;UBA1096;UBA1096 sp015658765	94.73	0.68	3605635	Pilot	Verrucomicrobia	Prokaryote	MetaBAT v2:2.15	CheckM v2.4.0, GTDB-tk v1.3.0,GTDB database release 220
3300045738_130	3300045738	Bacteria;Pseudomonadota;Alphaproteobacteria;Sphingomonadales;Sphingomonadaceae;Sphingomonas	56.16	1.72	3336768	Pilot	Proteobacteria	Prokaryote	MetaBAT v2:2.15	CheckM v2.4.0, GTDB-tk v1.3.0,GTDB database release 220
3300045738_131	3300045738	Bacteria;UBA8248;UBA8248;UBA8248;UBA8248	85.9	2.56	2631877	Pilot	unknown/other	Prokaryote	MetaBAT v2:2.15	CheckM v2.4.0, GTDB-tk v1.3.0,GTDB database release 220
3300045738_132	3300045738	Bacteria;Acidobacteriota;Vicinamibacteria;Vicinamibacterales;UBA8438;UBA8438	83.45	3.56	4651322	Pilot	unknown/other	Prokaryote	MetaBAT v2:2.15	CheckM v2.4.0, GTDB-tk v1.3.0,GTDB database release 220
3300045738_134	3300045738	Bacteria;Pseudomonadota;Alphaproteobacteria;JAAXGF01;JAAXGF01	76.96	1.3	2518835	Pilot	Proteobacteria	Prokaryote	MetaBAT v2:2.15	CheckM v2.4.0, GTDB-tk v1.3.0,GTDB database release 220
3300045738_137	3300045738	Bacteria;Patescibacteria;Paceibacteria;Spechtbacterales;H02-43-30;CAJXHR01;CAJXHR01 sp913054525	72.68	1.12	612745	Pilot	unknown/other	Prokaryote	MetaBAT v2:2.15	CheckM v2.4.0, GTDB-tk v1.3.0,GTDB database release 220
3300045738_139	3300045738	Bacteria;Planctomycetota;UBA8108;UBA8108;UBA8108	63.45	8.14	6548550	Pilot	Planctomycetes	Prokaryote	MetaBAT v2:2.15	CheckM v2.4.0, GTDB-tk v1.3.0,GTDB database release 220
3300045738_14	3300045738	Bacteria;Pseudomonadota;Gammaproteobacteria;Enterobacterales;Alteromonadaceae;Alteromonas;Alteromonas naphthalenivorans	99.62	1.18	4772322	Pilot	Proteobacteria	Prokaryote	MetaBAT v2:2.15	CheckM v2.4.0, GTDB-tk v1.3.0,GTDB database release 220
3300045738_141	3300045738	Bacteria;Gemmatimonadota;Gemmatimonadetes;Longimicrobiales;UBA6960;UBA1138;UBA1138 sp003447875	81.6	1.26	3119092	Pilot	unknown/other	Prokaryote	MetaBAT v2:2.15	CheckM v2.4.0, GTDB-tk v1.3.0,GTDB database release 220
3300045738_145	3300045738	Bacteria;Patescibacteria;Paceibacteria;UBA6257;UBA11618;UBA11618	50.45	0	257371	Pilot	unknown/other	Prokaryote	MetaBAT v2:2.15	CheckM v2.4.0, GTDB-tk v1.3.0,GTDB database release 220
3300045738_150	3300045738	Bacteria;Nitrospinota;Nitrospinia;Nitrospinales;VA-1;LS-NOB;LS-NOB sp003545625	51.72	1.72	1433960	Pilot	Nitrospinae	Prokaryote	MetaBAT v2:2.15	CheckM v2.4.0, GTDB-tk v1.3.0,GTDB database release 220
3300045738_158	3300045738	Bacteria;Pseudomonadota;Gammaproteobacteria;Pseudomonadales;Moraxellaceae;Psychrobacter;Psychrobacter sp000511655	96.68	0.27	2728311	Pilot	Proteobacteria	Prokaryote	MetaBAT v2:2.15	CheckM v2.4.0, GTDB-tk v1.3.0,GTDB database release 220
3300045738_16	3300045738	Bacteria;Actinomycetota;Actinomycetes;Propionibacteriales;Nocardioidaceae;Aeromicrobium	98.27	0	2973743	Pilot	Actinobacteria	Prokaryote	MetaBAT v2:2.15	CheckM v2.4.0, GTDB-tk v1.3.0,GTDB database release 220
3300045738_161	3300045738	Bacteria;Planctomycetota;B15-G4;B15-G4;B15-G4;B15-G4	93.48	1.14	4750237	Pilot	Planctomycetes	Prokaryote	MetaBAT v2:2.15	CheckM v2.4.0, GTDB-tk v1.3.0,GTDB database release 220
3300045738_163	3300045738	Bacteria;Chloroflexota;Dehalococcoidia;UBA3495;UBA3495;UBA9611	67	1.6	2046398	Pilot	unknown/other	Prokaryote	MetaBAT v2:2.15	CheckM v2.4.0, GTDB-tk v1.3.0,GTDB database release 220
3300045738_164	3300045738	Bacteria;Planctomycetota;Phycisphaerae;Phycisphaerales;SM1A02;JABAAC01	76.92	1.14	2147069	Pilot	Planctomycetes	Prokaryote	MetaBAT v2:2.15	CheckM v2.4.0, GTDB-tk v1.3.0,GTDB database release 220
3300045738_169	3300045738	Bacteria;Pseudomonadota;Gammaproteobacteria;Pseudomonadales;Halomonadaceae;Vreelandella	56.9	1.72	2723298	Pilot	Proteobacteria	Prokaryote	MetaBAT v2:2.15	CheckM v2.4.0, GTDB-tk v1.3.0,GTDB database release 220
3300045738_17	3300045738	Bacteria;Pseudomonadota;Gammaproteobacteria;Pseudomonadales;Alcanivoracaceae;Alcanivorax;Alcanivorax borkumensis	100	0	3108532	Pilot	Proteobacteria	Prokaryote	MetaBAT v2:2.15	CheckM v2.4.0, GTDB-tk v1.3.0,GTDB database release 220
3300045738_172	3300045738	Bacteria;Pseudomonadota;Alphaproteobacteria;Sphingomonadales;Sphingomonadaceae;Qipengyuania;Qipengyuania sp018819685	74.95	1.47	1893009	Pilot	Proteobacteria	Prokaryote	MetaBAT v2:2.15	CheckM v2.4.0, GTDB-tk v1.3.0,GTDB database release 220
3300045738_173	3300045738	Bacteria;Pseudomonadota;Alphaproteobacteria;Rhodospirillales_A;Casp-alpha2;Casp-alpha2;Casp-alpha2 sp002938315	69.06	0.75	1538310	Pilot	Proteobacteria	Prokaryote	MetaBAT v2:2.15	CheckM v2.4.0, GTDB-tk v1.3.0,GTDB database release 220
3300045738_176	3300045738	Bacteria;Pseudomonadota;Gammaproteobacteria;PS1;Thioglobaceae;DUCF01;DUCF01 sp913054335	93.05	0	1733869	Pilot	Proteobacteria	Prokaryote	MetaBAT v2:2.15	CheckM v2.4.0, GTDB-tk v1.3.0,GTDB database release 220
3300045738_177	3300045738	Bacteria;Actinomycetota;Acidimicrobiia;Acidimicrobiales;MedAcidi-G1;UBA9410;UBA9410 sp012961035	91.45	2.21	2022702	Pilot	Actinobacteria	Prokaryote	MetaBAT v2:2.15	CheckM v2.4.0, GTDB-tk v1.3.0,GTDB database release 220
3300045738_178	3300045738	Bacteria;Pseudomonadota;Alphaproteobacteria;Rhizobiales;Beijerinckiaceae;Methylobacterium;Methylobacterium extorquens	88.56	2.54	5298357	Pilot	Proteobacteria	Prokaryote	MetaBAT v2:2.15	CheckM v2.4.0, GTDB-tk v1.3.0,GTDB database release 220
3300045738_179	3300045738	Bacteria;Pseudomonadota;Alphaproteobacteria;GCA-2731375;GCA-2731375;GCA-2731375	82.65	1.56	3515667	Pilot	Proteobacteria	Prokaryote	MetaBAT v2:2.15	CheckM v2.4.0, GTDB-tk v1.3.0,GTDB database release 220
3300045738_18	3300045738	Bacteria;Bacteroidota;Bacteroidia;Flavobacteriales;Flavobacteriaceae;Flavobacterium	91.52	0	3342025	Pilot	Bacteroidetes	Prokaryote	MetaBAT v2:2.15	CheckM v2.4.0, GTDB-tk v1.3.0,GTDB database release 220
3300045738_180	3300045738	Bacteria;Pseudomonadota;Gammaproteobacteria;Pseudomonadales;Nitrincolaceae;Neptuniibacter;Neptuniibacter pectenicola	99.57	0.52	3718735	Pilot	Proteobacteria	Prokaryote	MetaBAT v2:2.15	CheckM v2.4.0, GTDB-tk v1.3.0,GTDB database release 220
3300045738_186	3300045738	Bacteria;Planctomycetota;UBA1135;UBA1135;GCA-002686595;GCA-2686265	91.4	2.69	3764313	Pilot	Planctomycetes	Prokaryote	MetaBAT v2:2.15	CheckM v2.4.0, GTDB-tk v1.3.0,GTDB database release 220
3300045738_19	3300045738	Bacteria;Pseudomonadota;Alphaproteobacteria;CAIVPW01;CAIVPW01;JABHVE01	71.03	5.17	1324882	Pilot	Proteobacteria	Prokaryote	MetaBAT v2:2.15	CheckM v2.4.0, GTDB-tk v1.3.0,GTDB database release 220
3300045738_190	3300045738	Bacteria;Chloroflexota;Dehalococcoidia;UBA1127;UBA1127	82.52	2.97	1974540	Pilot	unknown/other	Prokaryote	MetaBAT v2:2.15	CheckM v2.4.0, GTDB-tk v1.3.0,GTDB database release 220
3300045738_192	3300045738	Bacteria;Pseudomonadota;Alphaproteobacteria;UBA828;UBA828;PTKB01	95.35	2.1	3680722	Pilot	Proteobacteria	Prokaryote	MetaBAT v2:2.15	CheckM v2.4.0, GTDB-tk v1.3.0,GTDB database release 220
3300045738_193	3300045738	Bacteria;Pseudomonadota;Gammaproteobacteria;Pseudomonadales;Azotimanducaceae_A;UBA9659	92.41	2.31	3972077	Pilot	Proteobacteria	Prokaryote	MetaBAT v2:2.15	CheckM v2.4.0, GTDB-tk v1.3.0,GTDB database release 220
3300045738_195	3300045738	Bacteria;Pseudomonadota;Alphaproteobacteria;Rhodobacterales;Rhodobacteraceae;Sulfitobacter;Sulfitobacter sp013139555	98.4	0	3682901	Pilot	Proteobacteria	Prokaryote	MetaBAT v2:2.15	CheckM v2.4.0, GTDB-tk v1.3.0,GTDB database release 220
3300045738_196	3300045738	Bacteria;Pseudomonadota;Gammaproteobacteria;Pseudomonadales;Alcanivoracaceae;Alloalcanivorax;Alloalcanivorax venustensis	67.59	1.72	3148457	Pilot	Proteobacteria	Prokaryote	MetaBAT v2:2.15	CheckM v2.4.0, GTDB-tk v1.3.0,GTDB database release 220
3300045738_197	3300045738	Bacteria;Planctomycetota;Planctomycetia;Planctomycetales;Planctomycetaceae;JABISG01	96.6	1.39	7980269	Pilot	Planctomycetes	Prokaryote	MetaBAT v2:2.15	CheckM v2.4.0, GTDB-tk v1.3.0,GTDB database release 220
3300045738_198	3300045738	Bacteria;Nitrospirota;Nitrospiria;Nitrospirales;UBA8639;SPGG5	92.77	2.73	2822426	Pilot	unknown/other	Prokaryote	MetaBAT v2:2.15	CheckM v2.4.0, GTDB-tk v1.3.0,GTDB database release 220
3300045738_199	3300045738	Bacteria;Planctomycetota;MHYJ01;MHYJ01;JACPRB01;JACPRC01	64.95	2.69	1834957	Pilot	Planctomycetes	Prokaryote	MetaBAT v2:2.15	CheckM v2.4.0, GTDB-tk v1.3.0,GTDB database release 220
3300045738_200	3300045738	Bacteria;Pseudomonadota;Alphaproteobacteria;UBA828;UBA828;PTKB01	73.32	1.96	2701101	Pilot	Proteobacteria	Prokaryote	MetaBAT v2:2.15	CheckM v2.4.0, GTDB-tk v1.3.0,GTDB database release 220
3300045738_202	3300045738	Bacteria;Bacteroidota;Bacteroidia;Flavobacteriales;Flavobacteriaceae;Marisimplicoccus;Marisimplicoccus sp002729755	62.07	3.06	1300209	Pilot	Bacteroidetes	Prokaryote	MetaBAT v2:2.15	CheckM v2.4.0, GTDB-tk v1.3.0,GTDB database release 220
3300045738_206	3300045738	Bacteria;Pseudomonadota;Gammaproteobacteria;Pseudomonadales;Moraxellaceae;Perlucidibaca	98.57	0.43	2265145	Pilot	Proteobacteria	Prokaryote	MetaBAT v2:2.15	CheckM v2.4.0, GTDB-tk v1.3.0,GTDB database release 220
3300045738_207	3300045738	Bacteria;Planctomycetota;UBA8108;UBA1146;UBA1146;UBA1146	88.17	1.08	2846410	Pilot	Planctomycetes	Prokaryote	MetaBAT v2:2.15	CheckM v2.4.0, GTDB-tk v1.3.0,GTDB database release 220
3300045738_208	3300045738	Bacteria;Verrucomicrobiota;Verrucomicrobiae;Opitutales;Coraliomargaritaceae;Lentimonas	98.65	0	2492363	Pilot	Verrucomicrobia	Prokaryote	MetaBAT v2:2.15	CheckM v2.4.0, GTDB-tk v1.3.0,GTDB database release 220
3300045738_21	3300045738	Bacteria;Actinomycetota;Actinomycetes;Mycobacteriales;Mycobacteriaceae;Dietzia	81.76	0.2	3196656	Pilot	Actinobacteria	Prokaryote	MetaBAT v2:2.15	CheckM v2.4.0, GTDB-tk v1.3.0,GTDB database release 220
3300045738_210	3300045738	Bacteria;Pseudomonadota;Gammaproteobacteria;Pseudomonadales;Azotimanducaceae_A;GCA-002726655	89.5	2.78	4206182	Pilot	Proteobacteria	Prokaryote	MetaBAT v2:2.15	CheckM v2.4.0, GTDB-tk v1.3.0,GTDB database release 220
3300045738_211	3300045738	Bacteria;Pseudomonadota;Gammaproteobacteria;Enterobacterales;Alteromonadaceae;Cognaticolwellia;Cognaticolwellia sp003061515	97.09	3.77	4426777	Pilot	Proteobacteria	Prokaryote	MetaBAT v2:2.15	CheckM v2.4.0, GTDB-tk v1.3.0,GTDB database release 220
3300045738_212	3300045738	Bacteria;Marinisomatota;Marinisomatia;Marinisomatales;TCS55;UBA2126;UBA2126 sp004124385	63.74	0	1088130	Pilot	Marinimicrobia	Prokaryote	MetaBAT v2:2.15	CheckM v2.4.0, GTDB-tk v1.3.0,GTDB database release 220
3300045738_213	3300045738	Bacteria;Actinomycetota;Acidimicrobiia;Acidimicrobiales;MedAcidi-G1;S20-B6;S20-B6 sp913054115	94.02	2.99	2460840	Pilot	Actinobacteria	Prokaryote	MetaBAT v2:2.15	CheckM v2.4.0, GTDB-tk v1.3.0,GTDB database release 220
3300045738_214	3300045738	Bacteria;Planctomycetota;Planctomycetia;Planctomycetales;Planctomycetaceae;JAQBVJ01	93.75	3.37	7924067	Pilot	Planctomycetes	Prokaryote	MetaBAT v2:2.15	CheckM v2.4.0, GTDB-tk v1.3.0,GTDB database release 220
3300045738_215	3300045738	Bacteria;Latescibacterota;UBA2968;UBA8231;UBA8231;GCA-2725915	80.06	2.75	5624750	Pilot	unknown/other	Prokaryote	MetaBAT v2:2.15	CheckM v2.4.0, GTDB-tk v1.3.0,GTDB database release 220
3300045738_217	3300045738	Bacteria;Planctomycetota;B15-G4;B15-G4;B15-G4	94.32	2.84	3227473	Pilot	Planctomycetes	Prokaryote	MetaBAT v2:2.15	CheckM v2.4.0, GTDB-tk v1.3.0,GTDB database release 220
3300045738_218	3300045738	Bacteria;Myxococcota_A;UBA9160;SZUA-336;SZUA-336;JAFDDB01	84.94	1.01	3620317	Pilot	unknown/other	Prokaryote	MetaBAT v2:2.15	CheckM v2.4.0, GTDB-tk v1.3.0,GTDB database release 220
3300045738_22	3300045738	Bacteria;Chloroflexota;Dehalococcoidia;UBA1151;UBA1151;GCA-2730555	67.71	1.19	1697125	Pilot	unknown/other	Prokaryote	MetaBAT v2:2.15	CheckM v2.4.0, GTDB-tk v1.3.0,GTDB database release 220
3300045738_220	3300045738	Bacteria;Myxococcota_A;UBA9160;UBA9160;UBA4427;UBA4427	80.61	1.29	3576443	Pilot	unknown/other	Prokaryote	MetaBAT v2:2.15	CheckM v2.4.0, GTDB-tk v1.3.0,GTDB database release 220
3300045738_221	3300045738	Bacteria;Poribacteria;WGA-4E;GCA-2687025;GCA-2687025;GCA-2687025	95.07	3.37	5913330	Pilot	unknown/other	Prokaryote	MetaBAT v2:2.15	CheckM v2.4.0, GTDB-tk v1.3.0,GTDB database release 220
3300045738_222	3300045738	Bacteria;Pseudomonadota;Gammaproteobacteria;Pseudomonadales;Pseudohongiellaceae;UBA9145;UBA9145 sp913054495	72.41	0	2659990	Pilot	Proteobacteria	Prokaryote	MetaBAT v2:2.15	CheckM v2.4.0, GTDB-tk v1.3.0,GTDB database release 220
3300045738_223	3300045738	Archaea;Thermoproteota;Nitrososphaeria;Nitrososphaerales;UBA57;UBA57;UBA57 sp002494565	56.8	0	621305	Pilot	unknown/other	Prokaryote	MetaBAT v2:2.15	CheckM v2.4.0, GTDB-tk v1.3.0,GTDB database release 220
3300045738_224	3300045738	Bacteria;Chloroflexota;Dehalococcoidia;UBA3495;UBA3495;UBA9611	58.75	2.48	2530276	Pilot	unknown/other	Prokaryote	MetaBAT v2:2.15	CheckM v2.4.0, GTDB-tk v1.3.0,GTDB database release 220
3300045738_225	3300045738	Bacteria;Chloroflexota;Dehalococcoidia;QGNO01;JACPCL1	50.07	0	846202	Pilot	unknown/other	Prokaryote	MetaBAT v2:2.15	CheckM v2.4.0, GTDB-tk v1.3.0,GTDB database release 220
3300045738_226	3300045738	Bacteria;Pseudomonadota;Alphaproteobacteria;MPNO01	69.09	1.76	2325929	Pilot	Proteobacteria	Prokaryote	MetaBAT v2:2.15	CheckM v2.4.0, GTDB-tk v1.3.0,GTDB database release 220
3300045738_25	3300045738	Bacteria;Pseudomonadota;Alphaproteobacteria;Rhodobacterales;Rhodobacteraceae;Sulfitobacter;Sulfitobacter litoralis	77.59	0	3236046	Pilot	Proteobacteria	Prokaryote	MetaBAT v2:2.15	CheckM v2.4.0, GTDB-tk v1.3.0,GTDB database release 220
3300045738_28	3300045738	Bacteria;Planctomycetota;Planctomycetia;Pirellulales;Pirellulaceae;SAT2750	77.44	1.15	3846960	Pilot	Planctomycetes	Prokaryote	MetaBAT v2:2.15	CheckM v2.4.0, GTDB-tk v1.3.0,GTDB database release 220
3300045738_30	3300045738	Bacteria;Pseudomonadota;Alphaproteobacteria;Rhodospirillales_A;UBA2165;TMED23;TMED23 sp913054205	73.99	1.19	2378934	Pilot	Proteobacteria	Prokaryote	MetaBAT v2:2.15	CheckM v2.4.0, GTDB-tk v1.3.0,GTDB database release 220
3300045738_31	3300045738	Archaea;Thermoplasmatota;Poseidoniia;Poseidoniales;Poseidoniaceae;MGIIa-K2	75.73	1.2	1469882	Pilot	Thermoplasmatota	Prokaryote	MetaBAT v2:2.15	CheckM v2.4.0, GTDB-tk v1.3.0,GTDB database release 220
3300045738_34	3300045738	Bacteria;Pseudomonadota;Alphaproteobacteria;Rhodobacterales;Rhodobacteraceae;Sulfitobacter;Sulfitobacter pontiacus	95.08	0.08	3178984	Pilot	Proteobacteria	Prokaryote	MetaBAT v2:2.15	CheckM v2.4.0, GTDB-tk v1.3.0,GTDB database release 220
3300045738_35	3300045738	Bacteria;Myxococcota_A;UBA9160;UBA9160;UBA4427;DUBZ01	88.39	3.23	5361532	Pilot	unknown/other	Prokaryote	MetaBAT v2:2.15	CheckM v2.4.0, GTDB-tk v1.3.0,GTDB database release 220
3300045738_37	3300045738	Bacteria;Chloroflexota;Dehalococcoidia;SAR202;UBA11138;Casp-Chloro-G4	77.89	0.59	2320015	Pilot	unknown/other	Prokaryote	MetaBAT v2:2.15	CheckM v2.4.0, GTDB-tk v1.3.0,GTDB database release 220
3300045738_38	3300045738	Bacteria;Planctomycetota;UBA1135;UBA1135;GCA-002686595;JAKVCE01	74.48	4.3	2981833	Pilot	Planctomycetes	Prokaryote	MetaBAT v2:2.15	CheckM v2.4.0, GTDB-tk v1.3.0,GTDB database release 220
3300045738_40	3300045738	Bacteria;Myxococcota;UBA796;UBA9615;UBA9615;UBA6601	90.32	1.61	5001095	Pilot	unknown/other	Prokaryote	MetaBAT v2:2.15	CheckM v2.4.0, GTDB-tk v1.3.0,GTDB database release 220
3300045738_42	3300045738	Bacteria;Pseudomonadota;Alphaproteobacteria;Sphingomonadales;Sphingomonadaceae;Qipengyuania;Qipengyuania pacifica	83.51	3.5	3256359	Pilot	Proteobacteria	Prokaryote	MetaBAT v2:2.15	CheckM v2.4.0, GTDB-tk v1.3.0,GTDB database release 220
3300045738_45	3300045738	Bacteria;Pseudomonadota;Gammaproteobacteria;PS1;Thioglobaceae;DUCF01	80.39	0.66	1484429	Pilot	Proteobacteria	Prokaryote	MetaBAT v2:2.15	CheckM v2.4.0, GTDB-tk v1.3.0,GTDB database release 220
3300045738_53	3300045738	Bacteria;Myxococcota;UBA796;UBA796	69.28	1.72	3771788	Pilot	unknown/other	Prokaryote	MetaBAT v2:2.15	CheckM v2.4.0, GTDB-tk v1.3.0,GTDB database release 220
3300045738_56	3300045738	Bacteria;Chloroflexota;Dehalococcoidia;SAR202;G958296245	93.07	0.2	2175364	Pilot	unknown/other	Prokaryote	MetaBAT v2:2.15	CheckM v2.4.0, GTDB-tk v1.3.0,GTDB database release 220
3300045738_57	3300045738	Bacteria;Planctomycetota;UBA8108;UBA1146;UBA1146;QNYK01;QNYK01 sp003973385	89.78	1.71	2608288	Pilot	Planctomycetes	Prokaryote	MetaBAT v2:2.15	CheckM v2.4.0, GTDB-tk v1.3.0,GTDB database release 220
3300045738_66	3300045738	Bacteria;Chloroflexota;Dehalococcoidia;UBA3495;UBA3495;Io17-Chloro-G2	61.33	0	2343974	Pilot	unknown/other	Prokaryote	MetaBAT v2:2.15	CheckM v2.4.0, GTDB-tk v1.3.0,GTDB database release 220
3300045738_67	3300045738	Bacteria;Chloroflexota;Dehalococcoidia;UBA3495;UBA3495;UBA1141;UBA1141 sp002311385	71.59	3.17	2408032	Pilot	unknown/other	Prokaryote	MetaBAT v2:2.15	CheckM v2.4.0, GTDB-tk v1.3.0,GTDB database release 220
3300045738_69	3300045738	Bacteria;Pseudomonadota;Gammaproteobacteria;Pseudomonadales;Pseudomonadaceae;Stutzerimonas;Stutzerimonas sp004010935	81.38	2.59	4685034	Pilot	Proteobacteria	Prokaryote	MetaBAT v2:2.15	CheckM v2.4.0, GTDB-tk v1.3.0,GTDB database release 220
3300045738_7	3300045738	Bacteria;Pseudomonadota;Gammaproteobacteria;Pseudomonadales;Moraxellaceae;Psychrobacter;Psychrobacter okhotskensis	61.43	0.66	1699865	Pilot	Proteobacteria	Prokaryote	MetaBAT v2:2.15	CheckM v2.4.0, GTDB-tk v1.3.0,GTDB database release 220
3300045738_70	3300045738	Bacteria;Verrucomicrobiota;Verrucomicrobiae;Limisphaerales;UBA1100;JACNJL01	71.35	0.71	2554418	Pilot	Verrucomicrobia	Prokaryote	MetaBAT v2:2.15	CheckM v2.4.0, GTDB-tk v1.3.0,GTDB database release 220
3300045738_71	3300045738	Bacteria;Chloroflexota;Dehalococcoidia;UBA2985;UBA2985;JASLXI01	87.29	1.98	1637287	Pilot	unknown/other	Prokaryote	MetaBAT v2:2.15	CheckM v2.4.0, GTDB-tk v1.3.0,GTDB database release 220
3300045738_73	3300045738	Bacteria;Pseudomonadota;Gammaproteobacteria;Rariloculales;Rariloculaceae;SMWC01	59.64	1.78	1678065	Pilot	Proteobacteria	Prokaryote	MetaBAT v2:2.15	CheckM v2.4.0, GTDB-tk v1.3.0,GTDB database release 220
3300045738_76	3300045738	Bacteria;Pseudomonadota;Alphaproteobacteria;Rhodobacterales;Rhodobacteraceae;UBA3077	96.73	1.37	2567685	Pilot	Proteobacteria	Prokaryote	MetaBAT v2:2.15	CheckM v2.4.0, GTDB-tk v1.3.0,GTDB database release 220
3300045738_80	3300045738	Bacteria;Pseudomonadota;Gammaproteobacteria;Methylococcales;UBA1147;UBA1147;UBA1147 sp002311315	62.31	1.38	1088409	Pilot	Proteobacteria	Prokaryote	MetaBAT v2:2.15	CheckM v2.4.0, GTDB-tk v1.3.0,GTDB database release 220
3300045738_81	3300045738	Bacteria;Chloroflexota;Dehalococcoidia;UBA1151;UBA1151;UBA1151;UBA1151 sp002311865	68.88	0	2230911	Pilot	unknown/other	Prokaryote	MetaBAT v2:2.15	CheckM v2.4.0, GTDB-tk v1.3.0,GTDB database release 220
3300045738_83	3300045738	Bacteria;Bacteroidota;Bacteroidia;Flavobacteriales;Flavobacteriaceae;Maribacter;Maribacter stanieri	77.25	5.14	3655881	Pilot	Bacteroidetes	Prokaryote	MetaBAT v2:2.15	CheckM v2.4.0, GTDB-tk v1.3.0,GTDB database release 220
3300045738_84	3300045738	Bacteria;Pseudomonadota;Gammaproteobacteria;Pseudomonadales;Alcanivoracaceae;Alloalcanivorax;Alloalcanivorax sp002389055	67.59	4.31	2725373	Pilot	Proteobacteria	Prokaryote	MetaBAT v2:2.15	CheckM v2.4.0, GTDB-tk v1.3.0,GTDB database release 220
3300045738_85	3300045738	Bacteria;Pseudomonadota;Gammaproteobacteria;Enterobacterales;Alteromonadaceae;Pseudoalteromonas;Pseudoalteromonas tetraodonis	88.54	1.69	3479821	Pilot	Proteobacteria	Prokaryote	MetaBAT v2:2.15	CheckM v2.4.0, GTDB-tk v1.3.0,GTDB database release 220
3300045738_86	3300045738	Bacteria;Pseudomonadota;Alphaproteobacteria;UBA8366;GCA-2717185;MarineAlpha4-Bin1;MarineAlpha4-Bin1 sp002937525	72.36	0.43	2427955	Pilot	Proteobacteria	Prokaryote	MetaBAT v2:2.15	CheckM v2.4.0, GTDB-tk v1.3.0,GTDB database release 220
3300045738_87	3300045738	Archaea;Thermoplasmatota;Poseidoniia;Poseidoniales;Poseidoniaceae;UBA60;UBA60 sp028283345	74.89	1.6	1633738	Pilot	Thermoplasmatota	Prokaryote	MetaBAT v2:2.15	CheckM v2.4.0, GTDB-tk v1.3.0,GTDB database release 220
3300045738_88	3300045738	Bacteria;Chloroflexota;Dehalococcoidia;UBA1151;UBA1328;UBA1328	81.57	0.49	2101662	Pilot	unknown/other	Prokaryote	MetaBAT v2:2.15	CheckM v2.4.0, GTDB-tk v1.3.0,GTDB database release 220
3300045738_9	3300045738	Bacteria;Myxococcota;UBA9042;PHBI01;CALCNF01;CALCNF01	91.14	1.94	4327313	Pilot	unknown/other	Prokaryote	MetaBAT v2:2.15	CheckM v2.4.0, GTDB-tk v1.3.0,GTDB database release 220
3300045738_91	3300045738	Bacteria;Chloroflexota;Dehalococcoidia;UBA3495;UBA3495;UBA9611;UBA9611 sp002746355	94.72	0.99	3037120	Pilot	unknown/other	Prokaryote	MetaBAT v2:2.15	CheckM v2.4.0, GTDB-tk v1.3.0,GTDB database release 220
3300045738_93	3300045738	Bacteria;Planctomycetota;Planctomycetia;Planctomycetales;Planctomycetaceae	77.37	1.15	7309500	Pilot	Planctomycetes	Prokaryote	MetaBAT v2:2.15	CheckM v2.4.0, GTDB-tk v1.3.0,GTDB database release 220
3300045738_95	3300045738	Bacteria;Pseudomonadota;Gammaproteobacteria;Pseudomonadales;Spongiibacteraceae;Zhongshania;Zhongshania aliphaticivorans	100	0.97	3728049	Pilot	Proteobacteria	Prokaryote	MetaBAT v2:2.15	CheckM v2.4.0, GTDB-tk v1.3.0,GTDB database release 220
3300045738_98	3300045738	Bacteria;Pseudomonadota;Gammaproteobacteria;Pseudomonadales;Alcanivoracaceae;Alcanivorax;Alcanivorax sp947258575	88.54	0.74	3250495	Pilot	Proteobacteria	Prokaryote	MetaBAT v2:2.15	CheckM v2.4.0, GTDB-tk v1.3.0,GTDB database release 220
3300045738_99	3300045738	Bacteria;Bacteroidota;Bacteroidia;Flavobacteriales;Flavobacteriaceae;Gramella	58.56	0.19	1681332	Pilot	Bacteroidetes	Prokaryote	MetaBAT v2:2.15	CheckM v2.4.0, GTDB-tk v1.3.0,GTDB database release 220
3300045789_10	3300045789	Bacteria;Pseudomonadota;Gammaproteobacteria;Enterobacterales;Alteromonadaceae;Cognaticolwellia;Cognaticolwellia sp003061515	72.41	0	3155512	Pilot	Proteobacteria	Prokaryote	MetaBAT v2:2.15	CheckM v2.4.0, GTDB-tk v1.3.0,GTDB database release 220
3300045789_13	3300045789	Bacteria;Pseudomonadota;Gammaproteobacteria;Pseudomonadales;Halieaceae;Haliea;Haliea salexigens	97.17	2.18	3365729	Pilot	Proteobacteria	Prokaryote	MetaBAT v2:2.15	CheckM v2.4.0, GTDB-tk v1.3.0,GTDB database release 220
3300045789_19	3300045789	Bacteria;Pseudomonadota;Gammaproteobacteria;Methylococcales;Cycloclasticaceae;Cycloclasticus	65.52	2.59	1738037	Pilot	Proteobacteria	Prokaryote	MetaBAT v2:2.15	CheckM v2.4.0, GTDB-tk v1.3.0,GTDB database release 220
3300045789_22	3300045789	Bacteria;Bacteroidota;Bacteroidia;Chitinophagales;Saprospiraceae;Neolewinella;Neolewinella sp026421165	83.05	0.64	3771141	Pilot	Bacteroidetes	Prokaryote	MetaBAT v2:2.15	CheckM v2.4.0, GTDB-tk v1.3.0,GTDB database release 220
3300045789_24	3300045789	Bacteria;Pseudomonadota;Gammaproteobacteria;Pseudomonadales;Alcanivoracaceae;Alcanivorax;Alcanivorax sp000155615	77.07	0	3537166	Pilot	Proteobacteria	Prokaryote	MetaBAT v2:2.15	CheckM v2.4.0, GTDB-tk v1.3.0,GTDB database release 220
3300045789_25	3300045789	Bacteria;Pseudomonadota;Alphaproteobacteria;Rhodobacterales;Rhodobacteraceae;Pseudophaeobacter;Pseudophaeobacter arcticus	98.88	0	4187603	Pilot	Proteobacteria	Prokaryote	MetaBAT v2:2.15	CheckM v2.4.0, GTDB-tk v1.3.0,GTDB database release 220
3300045789_27	3300045789	Bacteria;Pseudomonadota;Alphaproteobacteria;Rhodobacterales;Rhodobacteraceae;Sulfitobacter	84.48	0	3551403	Pilot	Proteobacteria	Prokaryote	MetaBAT v2:2.15	CheckM v2.4.0, GTDB-tk v1.3.0,GTDB database release 220
3300045789_28	3300045789	Bacteria;Bacteroidota;Bacteroidia;Flavobacteriales;Flavobacteriaceae;Flavobacterium	65.02	0	1685362	Pilot	Bacteroidetes	Prokaryote	MetaBAT v2:2.15	CheckM v2.4.0, GTDB-tk v1.3.0,GTDB database release 220
3300045789_3	3300045789	Bacteria;Pseudomonadota;Gammaproteobacteria;Pseudomonadales;Porticoccaceae;Porticoccus;Porticoccus sp002341315	99.26	1.48	2727304	Pilot	Proteobacteria	Prokaryote	MetaBAT v2:2.15	CheckM v2.4.0, GTDB-tk v1.3.0,GTDB database release 220
3300045789_31	3300045789	Bacteria;Pseudomonadota;Alphaproteobacteria;Rhizobiales;Xanthobacteraceae;Afipia;Afipia broomeae	88.07	3.56	4833683	Pilot	Proteobacteria	Prokaryote	MetaBAT v2:2.15	CheckM v2.4.0, GTDB-tk v1.3.0,GTDB database release 220
3300045789_33	3300045789	Bacteria;Pseudomonadota;Gammaproteobacteria;Pseudomonadales;Pseudomonadaceae;Halopseudomonas;Halopseudomonas laoshanensis	94.65	2.28	4372098	Pilot	Proteobacteria	Prokaryote	MetaBAT v2:2.15	CheckM v2.4.0, GTDB-tk v1.3.0,GTDB database release 220
3300045789_39	3300045789	Bacteria;Pseudomonadota;Alphaproteobacteria;Rhodobacterales;Rhodobacteraceae;Loktanella;Loktanella salsilacus	51.72	0	1696817	Pilot	Proteobacteria	Prokaryote	MetaBAT v2:2.15	CheckM v2.4.0, GTDB-tk v1.3.0,GTDB database release 220
3300045789_43	3300045789	Bacteria;Pseudomonadota;Alphaproteobacteria;Rhizobiales;Devosiaceae;Maritalea	96.13	0.82	3060669	Pilot	Proteobacteria	Prokaryote	MetaBAT v2:2.15	CheckM v2.4.0, GTDB-tk v1.3.0,GTDB database release 220
3300045789_45	3300045789	Bacteria;Pseudomonadota;Alphaproteobacteria;Rhodobacterales;Rhodobacteraceae;Celeribacter	92.22	0.75	3001937	Pilot	Proteobacteria	Prokaryote	MetaBAT v2:2.15	CheckM v2.4.0, GTDB-tk v1.3.0,GTDB database release 220
3300045789_46	3300045789	Bacteria;Bdellovibrionota;Bacteriovoracia;Bacteriovoracales;Bacteriovoracaceae;GCA-2706205	90.77	7.14	4174913	Pilot	unknown/other	Prokaryote	MetaBAT v2:2.15	CheckM v2.4.0, GTDB-tk v1.3.0,GTDB database release 220
3300045789_47	3300045789	Bacteria;Pseudomonadota;Gammaproteobacteria;Pseudomonadales;Marinomonadaceae;Marinomonas;Marinomonas primoryensis	76.64	7.39	3459931	Pilot	Proteobacteria	Prokaryote	MetaBAT v2:2.15	CheckM v2.4.0, GTDB-tk v1.3.0,GTDB database release 220
3300045789_56	3300045789	Bacteria;Pseudomonadota;Alphaproteobacteria;Caulobacterales;Maricaulaceae;Maricaulis;Maricaulis maris_A	77.59	0.86	3163770	Pilot	Proteobacteria	Prokaryote	MetaBAT v2:2.15	CheckM v2.4.0, GTDB-tk v1.3.0,GTDB database release 220
3300045789_57	3300045789	Bacteria;Pseudomonadota;Gammaproteobacteria;Methylococcales;Cycloclasticaceae;Cycloclasticus;Cycloclasticus pugetii	98	0.35	2377512	Pilot	Proteobacteria	Prokaryote	MetaBAT v2:2.15	CheckM v2.4.0, GTDB-tk v1.3.0,GTDB database release 220
3300045789_58	3300045789	Bacteria;Pseudomonadota;Gammaproteobacteria;Pseudomonadales;Spongiibacteraceae;Marortus;Marortus sp018066965	63.79	0	2027767	Pilot	Proteobacteria	Prokaryote	MetaBAT v2:2.15	CheckM v2.4.0, GTDB-tk v1.3.0,GTDB database release 220
3300045789_59	3300045789	Bacteria;Pseudomonadota;Alphaproteobacteria;Sphingomonadales;Sphingomonadaceae;Sphingomonas;Sphingomonas echinoides	98.11	2.07	3934924	Pilot	Proteobacteria	Prokaryote	MetaBAT v2:2.15	CheckM v2.4.0, GTDB-tk v1.3.0,GTDB database release 220
3300045789_6	3300045789	Bacteria;Pseudomonadota;Gammaproteobacteria;Pseudomonadales;Alcanivoracaceae;Alcanivorax;Alcanivorax borkumensis	78.62	0	2285956	Pilot	Proteobacteria	Prokaryote	MetaBAT v2:2.15	CheckM v2.4.0, GTDB-tk v1.3.0,GTDB database release 220
3300045789_61	3300045789	Bacteria;Pseudomonadota;Gammaproteobacteria;Pseudomonadales;Pseudomonadaceae;Halopseudomonas	99.57	0.52	3234165	Pilot	Proteobacteria	Prokaryote	MetaBAT v2:2.15	CheckM v2.4.0, GTDB-tk v1.3.0,GTDB database release 220
3300045789_67	3300045789	Bacteria;Pseudomonadota;Alphaproteobacteria;Rhodobacterales;Rhodobacteraceae;Sulfitobacter;Sulfitobacter sp013139555	99.36	0	3821032	Pilot	Proteobacteria	Prokaryote	MetaBAT v2:2.15	CheckM v2.4.0, GTDB-tk v1.3.0,GTDB database release 220
3300045789_68	3300045789	Bacteria;Bdellovibrionota;Bacteriovoracia;Bacteriovoracales;Bacteriovoracaceae;GCA-2720865	52.63	0	2099717	Pilot	unknown/other	Prokaryote	MetaBAT v2:2.15	CheckM v2.4.0, GTDB-tk v1.3.0,GTDB database release 220
3300045789_69	3300045789	Bacteria;Pseudomonadota;Gammaproteobacteria;Pseudomonadales;Nitrincolaceae;Neptuniibacter;Neptuniibacter pectenicola	82.76	0	2905688	Pilot	Proteobacteria	Prokaryote	MetaBAT v2:2.15	CheckM v2.4.0, GTDB-tk v1.3.0,GTDB database release 220
3300045789_7	3300045789	Bacteria;Pseudomonadota;Alphaproteobacteria;Rhodobacterales;Rhodobacteraceae;Halocyntiibacter_A	99.7	0	3126065	Pilot	Proteobacteria	Prokaryote	MetaBAT v2:2.15	CheckM v2.4.0, GTDB-tk v1.3.0,GTDB database release 220
3300045789_72	3300045789	Bacteria;Pseudomonadota;Alphaproteobacteria;Sphingomonadales;Sphingomonadaceae;Qipengyuania;Qipengyuania sp016764075	79.04	0.25	2268147	Pilot	Proteobacteria	Prokaryote	MetaBAT v2:2.15	CheckM v2.4.0, GTDB-tk v1.3.0,GTDB database release 220
3300045789_77	3300045789	Bacteria;Bacteroidota;Bacteroidia;Flavobacteriales;Flavobacteriaceae;Dokdonia;Dokdonia donghaensis	57.03	0	1777970	Pilot	Bacteroidetes	Prokaryote	MetaBAT v2:2.15	CheckM v2.4.0, GTDB-tk v1.3.0,GTDB database release 220
3300045789_82	3300045789	Bacteria;Pseudomonadota;Gammaproteobacteria;Pseudomonadales;Alcanivoracaceae;Alcanivorax;Alcanivorax sp947258575	72.34	0.37	2411865	Pilot	Proteobacteria	Prokaryote	MetaBAT v2:2.15	CheckM v2.4.0, GTDB-tk v1.3.0,GTDB database release 220
3300045789_89	3300045789	Bacteria;Pseudomonadota;Gammaproteobacteria;Pseudomonadales;Alcanivoracaceae;Alloalcanivorax;Alloalcanivorax sp002389055	63.1	0	1855352	Pilot	Proteobacteria	Prokaryote	MetaBAT v2:2.15	CheckM v2.4.0, GTDB-tk v1.3.0,GTDB database release 220
3300045789_90	3300045789	Bacteria;Pseudomonadota;Alphaproteobacteria;Sneathiellales;Sneathiellaceae;Sneathiella	98.77	1.09	3740990	Pilot	Proteobacteria	Prokaryote	MetaBAT v2:2.15	CheckM v2.4.0, GTDB-tk v1.3.0,GTDB database release 220
3300045789_91	3300045789	Bacteria;Pseudomonadota;Alphaproteobacteria;Parvibaculales;Parvibaculaceae;NORP139;NORP139 sp029209985	60.34	0	2018133	Pilot	Proteobacteria	Prokaryote	MetaBAT v2:2.15	CheckM v2.4.0, GTDB-tk v1.3.0,GTDB database release 220
3300045789_97	3300045789	Bacteria;Verrucomicrobiota;Verrucomicrobiae;Verrucomicrobiales;Akkermansiaceae;SW10;SW10 sp026421245	72.02	2.72	2770508	Pilot	Verrucomicrobia	Prokaryote	MetaBAT v2:2.15	CheckM v2.4.0, GTDB-tk v1.3.0,GTDB database release 220
3300045790_101	3300045790	Bacteria;Actinomycetota;Acidimicrobiia;Acidimicrobiales;Ilumatobacteraceae;Ilumatobacter_A;Ilumatobacter_A sp905182555	70.94	3.66	2895962	Pilot	Actinobacteria	Prokaryote	MetaBAT v2:2.15	CheckM v2.4.0, GTDB-tk v1.3.0,GTDB database release 220
3300045790_102	3300045790	Bacteria;Actinomycetota;Acidimicrobiia;Acidimicrobiales;MedAcidi-G1;UBA9410;UBA9410 sp014240365	55.7	0	981235	Pilot	Actinobacteria	Prokaryote	MetaBAT v2:2.15	CheckM v2.4.0, GTDB-tk v1.3.0,GTDB database release 220
3300045790_105	3300045790	Bacteria;Myxococcota_A;UBA9160;UBA9160;UBA4427;DUBZ01;DUBZ01 sp012960035	52.96	0.18	2296156	Pilot	unknown/other	Prokaryote	MetaBAT v2:2.15	CheckM v2.4.0, GTDB-tk v1.3.0,GTDB database release 220
3300045790_108	3300045790	Bacteria;Pseudomonadota;Alphaproteobacteria;Caulobacterales;Maricaulaceae;Maricaulis;Maricaulis maris_A	50.43	1.08	1591278	Pilot	Proteobacteria	Prokaryote	MetaBAT v2:2.15	CheckM v2.4.0, GTDB-tk v1.3.0,GTDB database release 220
3300045790_112	3300045790	Bacteria;Verrucomicrobiota;Verrucomicrobiae;Limisphaerales;GCA-2715965;GCA-2715965	83.19	3.55	5073328	Pilot	Verrucomicrobia	Prokaryote	MetaBAT v2:2.15	CheckM v2.4.0, GTDB-tk v1.3.0,GTDB database release 220
3300045790_113	3300045790	Bacteria;Pseudomonadota;Alphaproteobacteria;Rhodobacterales;Rhodobacteraceae;Sulfitobacter;Sulfitobacter sp013139555	60.38	0	2349056	Pilot	Proteobacteria	Prokaryote	MetaBAT v2:2.15	CheckM v2.4.0, GTDB-tk v1.3.0,GTDB database release 220
3300045790_114	3300045790	Bacteria;Pseudomonadota;Gammaproteobacteria;Pseudomonadales;DSM-6294;Oleibacter;Oleibacter sp002733645	78.07	0.7	3046593	Pilot	Proteobacteria	Prokaryote	MetaBAT v2:2.15	CheckM v2.4.0, GTDB-tk v1.3.0,GTDB database release 220
3300045790_117	3300045790	Bacteria;Verrucomicrobiota;Verrucomicrobiae;Limisphaerales;UBA1096;UBA1096;UBA1096 sp937770485	61.35	1.52	1738876	Pilot	Verrucomicrobia	Prokaryote	MetaBAT v2:2.15	CheckM v2.4.0, GTDB-tk v1.3.0,GTDB database release 220
3300045790_126	3300045790	Bacteria;Bdellovibrionota;Bacteriovoracia;Bacteriovoracales;Bacteriovoracaceae;GCA-2720865	93.3	8.04	3988837	Pilot	unknown/other	Prokaryote	MetaBAT v2:2.15	CheckM v2.4.0, GTDB-tk v1.3.0,GTDB database release 220
3300045790_127	3300045790	Bacteria;Pseudomonadota;Gammaproteobacteria;Pseudomonadales;Alcanivoracaceae;Alloalcanivorax;Alloalcanivorax venustensis	98.14	0	3439164	Pilot	Proteobacteria	Prokaryote	MetaBAT v2:2.15	CheckM v2.4.0, GTDB-tk v1.3.0,GTDB database release 220
3300045790_13	3300045790	Bacteria;Pseudomonadota;Gammaproteobacteria;Enterobacterales;Alteromonadaceae;Cognaticolwellia;Cognaticolwellia sp003061515	81.18	2.07	3864057	Pilot	Proteobacteria	Prokaryote	MetaBAT v2:2.15	CheckM v2.4.0, GTDB-tk v1.3.0,GTDB database release 220
3300045790_16	3300045790	Bacteria;Pseudomonadota;Gammaproteobacteria;Burkholderiales;Burkholderiaceae;Rhodoferax	76.14	1.64	2437323	Pilot	Proteobacteria	Prokaryote	MetaBAT v2:2.15	CheckM v2.4.0, GTDB-tk v1.3.0,GTDB database release 220
3300045790_20	3300045790	Bacteria;Pseudomonadota;Gammaproteobacteria;Methylococcales;Cycloclasticaceae;Cycloclasticus;Cycloclasticus pugetii	78.09	0	1752307	Pilot	Proteobacteria	Prokaryote	MetaBAT v2:2.15	CheckM v2.4.0, GTDB-tk v1.3.0,GTDB database release 220
3300045790_26	3300045790	Bacteria;Pseudomonadota;Gammaproteobacteria;PS1;Thioglobaceae;Pseudothioglobus;Pseudothioglobus sp913057955	66.13	9.18	1168450	Pilot	Proteobacteria	Prokaryote	MetaBAT v2:2.15	CheckM v2.4.0, GTDB-tk v1.3.0,GTDB database release 220
3300045790_31	3300045790	Bacteria;Pseudomonadota;Alphaproteobacteria;Parvibaculales;Parvibaculaceae;NORP139;NORP139 sp029209985	97.39	1.09	3195958	Pilot	Proteobacteria	Prokaryote	MetaBAT v2:2.15	CheckM v2.4.0, GTDB-tk v1.3.0,GTDB database release 220
3300045790_39	3300045790	Bacteria;Pseudomonadota;Gammaproteobacteria;Pseudomonadales;DSM-6294;Bermanella	72.41	3.45	3158285	Pilot	Proteobacteria	Prokaryote	MetaBAT v2:2.15	CheckM v2.4.0, GTDB-tk v1.3.0,GTDB database release 220
3300045790_42	3300045790	Bacteria;Actinomycetota;Actinomycetes;S36-B12;UBA10799;UBA10799	87.45	0.86	1928419	Pilot	Actinobacteria	Prokaryote	MetaBAT v2:2.15	CheckM v2.4.0, GTDB-tk v1.3.0,GTDB database release 220
3300045790_44	3300045790	Bacteria;Pseudomonadota;Alphaproteobacteria;UBA8366;GCA-2717185;JABJJH01	91.84	5.22	4038378	Pilot	Proteobacteria	Prokaryote	MetaBAT v2:2.15	CheckM v2.4.0, GTDB-tk v1.3.0,GTDB database release 220
3300045790_5	3300045790	Bacteria;Pseudomonadota;Gammaproteobacteria;Pseudomonadales;Azotimanducaceae_A;UBA9926;UBA9926 sp905182155	58.28	1.72	1693774	Pilot	Proteobacteria	Prokaryote	MetaBAT v2:2.15	CheckM v2.4.0, GTDB-tk v1.3.0,GTDB database release 220
3300045790_50	3300045790	Bacteria;Pseudomonadota;Gammaproteobacteria;Pseudomonadales;Spongiibacteraceae;Marortus;Marortus luteolus	73.77	1.43	2820989	Pilot	Proteobacteria	Prokaryote	MetaBAT v2:2.15	CheckM v2.4.0, GTDB-tk v1.3.0,GTDB database release 220
3300045790_54	3300045790	Bacteria;Pseudomonadota;Alphaproteobacteria;Rhodobacterales;Rhodobacteraceae;Celeribacter	68.23	0.61	2268370	Pilot	Proteobacteria	Prokaryote	MetaBAT v2:2.15	CheckM v2.4.0, GTDB-tk v1.3.0,GTDB database release 220
3300045790_56	3300045790	Bacteria;Verrucomicrobiota;Verrucomicrobiae;Verrucomicrobiales;Akkermansiaceae;SW10	92.86	9.18	5984583	Pilot	Verrucomicrobia	Prokaryote	MetaBAT v2:2.15	CheckM v2.4.0, GTDB-tk v1.3.0,GTDB database release 220
3300045790_59	3300045790	Bacteria;Pseudomonadota;Gammaproteobacteria;Pseudomonadales;Alcanivoracaceae;Alcanivorax;Alcanivorax borkumensis	96.43	1.95	3128729	Pilot	Proteobacteria	Prokaryote	MetaBAT v2:2.15	CheckM v2.4.0, GTDB-tk v1.3.0,GTDB database release 220
3300045790_60	3300045790	Bacteria;Actinomycetota;Actinomycetes;Actinomycetales;Microbacteriaceae;Alpinimonas	59.4	0	1052173	Pilot	Actinobacteria	Prokaryote	MetaBAT v2:2.15	CheckM v2.4.0, GTDB-tk v1.3.0,GTDB database release 220
3300045790_67	3300045790	Bacteria;Pseudomonadota;Alphaproteobacteria;Sphingomonadales;Sphingomonadaceae;Sphingomonas;Sphingomonas echinoides	71.27	1.58	3283971	Pilot	Proteobacteria	Prokaryote	MetaBAT v2:2.15	CheckM v2.4.0, GTDB-tk v1.3.0,GTDB database release 220
3300045790_68	3300045790	Bacteria;Pseudomonadota;Alphaproteobacteria;Rhodobacterales;Rhodobacteraceae;Limimaricola;Limimaricola cinnabarinus	98.94	0.71	3589808	Pilot	Proteobacteria	Prokaryote	MetaBAT v2:2.15	CheckM v2.4.0, GTDB-tk v1.3.0,GTDB database release 220
3300045790_7	3300045790	Bacteria;Pseudomonadota;Gammaproteobacteria;Pseudomonadales;Alcanivoracaceae;Alcanivorax;Alcanivorax sp947258575	51.72	0	1631561	Pilot	Proteobacteria	Prokaryote	MetaBAT v2:2.15	CheckM v2.4.0, GTDB-tk v1.3.0,GTDB database release 220
3300045790_75	3300045790	Bacteria;Pseudomonadota;Gammaproteobacteria;Pseudomonadales;Spongiibacteraceae;Marortus;Marortus sp018066965	50	0	2105366	Pilot	Proteobacteria	Prokaryote	MetaBAT v2:2.15	CheckM v2.4.0, GTDB-tk v1.3.0,GTDB database release 220
3300045790_8	3300045790	Bacteria;Pseudomonadota;Alphaproteobacteria;Rhodobacterales;Rhodobacteraceae;Loktanella;Loktanella salsilacus	75.17	1.24	2839539	Pilot	Proteobacteria	Prokaryote	MetaBAT v2:2.15	CheckM v2.4.0, GTDB-tk v1.3.0,GTDB database release 220
3300045790_80	3300045790	Bacteria;Pseudomonadota;Gammaproteobacteria;Enterobacterales;Alteromonadaceae;Cognaticolwellia;Cognaticolwellia polaris	51.21	0	2851819	Pilot	Proteobacteria	Prokaryote	MetaBAT v2:2.15	CheckM v2.4.0, GTDB-tk v1.3.0,GTDB database release 220
3300045790_84	3300045790	Bacteria;Bacteroidota;Bacteroidia;Chitinophagales;Saprospiraceae;Neolewinella;Neolewinella sp026421165	84.01	0.14	3947447	Pilot	Bacteroidetes	Prokaryote	MetaBAT v2:2.15	CheckM v2.4.0, GTDB-tk v1.3.0,GTDB database release 220
3300045790_85	3300045790	Bacteria;Pseudomonadota;Gammaproteobacteria;Pseudomonadales;DSM-6294;Oleispira;Oleispira sp913061415	50	0	1961243	Pilot	Proteobacteria	Prokaryote	MetaBAT v2:2.15	CheckM v2.4.0, GTDB-tk v1.3.0,GTDB database release 220
3300045790_89	3300045790	Bacteria;Verrucomicrobiota;Verrucomicrobiae;Verrucomicrobiales;Akkermansiaceae;SW10;SW10 sp026421245	58.91	0	2025288	Pilot	Verrucomicrobia	Prokaryote	MetaBAT v2:2.15	CheckM v2.4.0, GTDB-tk v1.3.0,GTDB database release 220
3300045790_92	3300045790	Bacteria;Pseudomonadota;Gammaproteobacteria;Pseudomonadales;Spongiibacteraceae;Zhongshania;Zhongshania aliphaticivorans	51.72	0	1612262	Pilot	Proteobacteria	Prokaryote	MetaBAT v2:2.15	CheckM v2.4.0, GTDB-tk v1.3.0,GTDB database release 220
3300045790_94	3300045790	Bacteria;Pseudomonadota;Gammaproteobacteria;Enterobacterales;Alteromonadaceae;Psychrosphaera;Psychrosphaera sp018860345	63.08	0	2336766	Pilot	Proteobacteria	Prokaryote	MetaBAT v2:2.15	CheckM v2.4.0, GTDB-tk v1.3.0,GTDB database release 220
3300045790_96	3300045790	Bacteria;Pseudomonadota;Alphaproteobacteria;TMED25;TMED25;CAJIYR01;CAJIYR01 sp905181735	91.62	0	1405991	Pilot	Proteobacteria	Prokaryote	MetaBAT v2:2.15	CheckM v2.4.0, GTDB-tk v1.3.0,GTDB database release 220
3300045790_99	3300045790	Bacteria;Pseudomonadota;Gammaproteobacteria;Pseudomonadales;Azotimanducaceae_A;UBA4582	85.47	6.64	3912950	Pilot	Proteobacteria	Prokaryote	MetaBAT v2:2.15	CheckM v2.4.0, GTDB-tk v1.3.0,GTDB database release 220
3300046103_1	3300046103	Bacteria;Pseudomonadota;Alphaproteobacteria;MPNO01;UBA2964	76.61	1.12	2869084	Pilot	Proteobacteria	Prokaryote	MetaBAT v2:2.15	CheckM v2.4.0, GTDB-tk v1.3.0,GTDB database release 220
3300046103_100	3300046103	Bacteria;Pseudomonadota;Gammaproteobacteria;JAURFX01;JAURFX01;JAURFX01	75.86	0.86	1162983	Pilot	Proteobacteria	Prokaryote	MetaBAT v2:2.15	CheckM v2.4.0, GTDB-tk v1.3.0,GTDB database release 220
3300046103_101	3300046103	Bacteria;Verrucomicrobiota;Verrucomicrobiae;Limisphaerales;GCA-2715965;GCA-2715965	77.22	2.03	4501322	Pilot	Verrucomicrobia	Prokaryote	MetaBAT v2:2.15	CheckM v2.4.0, GTDB-tk v1.3.0,GTDB database release 220
3300046103_102	3300046103	Bacteria;Pseudomonadota;Gammaproteobacteria;UBA4486;UBA4486;CAMBTO01	89.89	2.82	2396124	Pilot	Proteobacteria	Prokaryote	MetaBAT v2:2.15	CheckM v2.4.0, GTDB-tk v1.3.0,GTDB database release 220
3300046103_109	3300046103	Bacteria;Pseudomonadota;Alphaproteobacteria;Rhodobacterales;Rhodobacteraceae;Sulfitobacter;Sulfitobacter pontiacus	98.4	0	3237252	Pilot	Proteobacteria	Prokaryote	MetaBAT v2:2.15	CheckM v2.4.0, GTDB-tk v1.3.0,GTDB database release 220
3300046103_110	3300046103	Bacteria;Pseudomonadota;Alphaproteobacteria;TMED25;TMED25;CAJIYR01;CAJIYR01 sp905181735	93.41	0	1305300	Pilot	Proteobacteria	Prokaryote	MetaBAT v2:2.15	CheckM v2.4.0, GTDB-tk v1.3.0,GTDB database release 220
3300046103_111	3300046103	Bacteria;Pseudomonadota;Alphaproteobacteria;SMXQ01;SMXQ01;SMXQ01	94.1	0.25	2232386	Pilot	Proteobacteria	Prokaryote	MetaBAT v2:2.15	CheckM v2.4.0, GTDB-tk v1.3.0,GTDB database release 220
3300046103_113	3300046103	Bacteria;Pseudomonadota;Alphaproteobacteria;Rhodobacterales;Rhodobacteraceae;UBA10365	86.16	3.18	2123378	Pilot	Proteobacteria	Prokaryote	MetaBAT v2:2.15	CheckM v2.4.0, GTDB-tk v1.3.0,GTDB database release 220
3300046103_12	3300046103	Bacteria;Pseudomonadota;Gammaproteobacteria;Pseudomonadales;Alcanivoracaceae;Alcanivorax;Alcanivorax sp947258575	99.88	0.37	3548408	Pilot	Proteobacteria	Prokaryote	MetaBAT v2:2.15	CheckM v2.4.0, GTDB-tk v1.3.0,GTDB database release 220
3300046103_121	3300046103	Bacteria;Pseudomonadota;Gammaproteobacteria;Pseudomonadales;Nitrincolaceae;ASP10-02a;ASP10-02a sp028825405	79.15	0.09	1889102	Pilot	Proteobacteria	Prokaryote	MetaBAT v2:2.15	CheckM v2.4.0, GTDB-tk v1.3.0,GTDB database release 220
3300046103_122	3300046103	Bacteria;Pseudomonadota;Gammaproteobacteria;Rariloculales;Rariloculaceae;UBA6522	70.52	2.24	1937761	Pilot	Proteobacteria	Prokaryote	MetaBAT v2:2.15	CheckM v2.4.0, GTDB-tk v1.3.0,GTDB database release 220
3300046103_128	3300046103	Bacteria;Pseudomonadota;Gammaproteobacteria;Pseudomonadales;Pseudohongiellaceae;UBA9145	59.48	2.1	1875422	Pilot	Proteobacteria	Prokaryote	MetaBAT v2:2.15	CheckM v2.4.0, GTDB-tk v1.3.0,GTDB database release 220
3300046103_134	3300046103	Bacteria;Pseudomonadota;Alphaproteobacteria;MPNO01;UBA2964;WLWZ01	57.76	0	2539298	Pilot	Proteobacteria	Prokaryote	MetaBAT v2:2.15	CheckM v2.4.0, GTDB-tk v1.3.0,GTDB database release 220
3300046103_135	3300046103	Bacteria;Verrucomicrobiota;Verrucomicrobiae;Verrucomicrobiales;Akkermansiaceae;SW10;SW10 sp026421245	95.49	2.21	4001965	Pilot	Verrucomicrobia	Prokaryote	MetaBAT v2:2.15	CheckM v2.4.0, GTDB-tk v1.3.0,GTDB database release 220
3300046103_136	3300046103	Bacteria;Pseudomonadota;Alphaproteobacteria;Thalassobaculales;Thalassobaculaceae;JADHLJ01	92.82	2.68	3908893	Pilot	Proteobacteria	Prokaryote	MetaBAT v2:2.15	CheckM v2.4.0, GTDB-tk v1.3.0,GTDB database release 220
3300046103_138	3300046103	Bacteria;Pseudomonadota;Gammaproteobacteria;PS1;Thioglobaceae;Pseudothioglobus;Pseudothioglobus sp913057955	57.3	0.88	840116	Pilot	Proteobacteria	Prokaryote	MetaBAT v2:2.15	CheckM v2.4.0, GTDB-tk v1.3.0,GTDB database release 220
3300046103_141	3300046103	Bacteria;Pseudomonadota;Alphaproteobacteria;Sphingomonadales;Sphingomonadaceae;Qipengyuania;Qipengyuania sp016764075	97.16	0.84	2854171	Pilot	Proteobacteria	Prokaryote	MetaBAT v2:2.15	CheckM v2.4.0, GTDB-tk v1.3.0,GTDB database release 220
3300046103_142	3300046103	Bacteria;Pseudomonadota;Gammaproteobacteria;Pseudomonadales;Azotimanducaceae_A;UBA9926;UBA9926 sp905182155	51.72	1.72	1997704	Pilot	Proteobacteria	Prokaryote	MetaBAT v2:2.15	CheckM v2.4.0, GTDB-tk v1.3.0,GTDB database release 220
3300046103_147	3300046103	Bacteria;Planctomycetota;Phycisphaerae;Phycisphaerales;SM1A02;UBA12567	64.42	0	1604813	Pilot	Planctomycetes	Prokaryote	MetaBAT v2:2.15	CheckM v2.4.0, GTDB-tk v1.3.0,GTDB database release 220
3300046103_150	3300046103	Bacteria;Bacteroidota;Bacteroidia;Cytophagales;Cyclobacteriaceae;UBA4465;UBA4465 sp905182655	66.33	1.09	2195406	Pilot	Bacteroidetes	Prokaryote	MetaBAT v2:2.15	CheckM v2.4.0, GTDB-tk v1.3.0,GTDB database release 220
3300046103_151	3300046103	Bacteria;Pseudomonadota;Gammaproteobacteria;Pseudomonadales;Nitrincolaceae;ASP10-02a;ASP10-02a sp905182035	63.79	0	1508764	Pilot	Proteobacteria	Prokaryote	MetaBAT v2:2.15	CheckM v2.4.0, GTDB-tk v1.3.0,GTDB database release 220
3300046103_152	3300046103	Bacteria;Pseudomonadota;Gammaproteobacteria;Pseudomonadales;Litorivicinaceae;HIMB30;HIMB30 sp028339155	52.07	3.45	1327294	Pilot	Proteobacteria	Prokaryote	MetaBAT v2:2.15	CheckM v2.4.0, GTDB-tk v1.3.0,GTDB database release 220
3300046103_2	3300046103	Bacteria;Verrucomicrobiota;Verrucomicrobiae;Limisphaerales;UBA1096;UBA1096;UBA1096 sp937770485	59.86	2.36	1781617	Pilot	Verrucomicrobia	Prokaryote	MetaBAT v2:2.15	CheckM v2.4.0, GTDB-tk v1.3.0,GTDB database release 220
3300046103_26	3300046103	Bacteria;Pseudomonadota;Alphaproteobacteria;SMXQ01;SMXQ01	93.4	1.24	2666694	Pilot	Proteobacteria	Prokaryote	MetaBAT v2:2.15	CheckM v2.4.0, GTDB-tk v1.3.0,GTDB database release 220
3300046103_28	3300046103	Bacteria;Pseudomonadota;Alphaproteobacteria;UBA8366;GCA-2717185;JABJJH01	93.48	2.17	4122702	Pilot	Proteobacteria	Prokaryote	MetaBAT v2:2.15	CheckM v2.4.0, GTDB-tk v1.3.0,GTDB database release 220
3300046103_35	3300046103	Bacteria;Nitrospinota;Nitrospinia;Nitrospinales;VA-1;UBA8687;UBA8687 sp013349585	78.17	5.98	1986439	Pilot	Nitrospinae	Prokaryote	MetaBAT v2:2.15	CheckM v2.4.0, GTDB-tk v1.3.0,GTDB database release 220
3300046103_36	3300046103	Bacteria;Actinomycetota;Actinomycetes;S36-B12;UBA10799;UBA10799	98.44	1.44	2237685	Pilot	Actinobacteria	Prokaryote	MetaBAT v2:2.15	CheckM v2.4.0, GTDB-tk v1.3.0,GTDB database release 220
3300046103_37	3300046103	Archaea;Thermoplasmatota;Poseidoniia;Poseidoniales;Thalassarchaeaceae;MGIIb-O3;MGIIb-O3 sp905182515	81.33	0.06	1507086	Pilot	Thermoplasmatota	Prokaryote	MetaBAT v2:2.15	CheckM v2.4.0, GTDB-tk v1.3.0,GTDB database release 220
3300046103_40	3300046103	Bacteria;Verrucomicrobiota;Verrucomicrobiae;Limisphaerales;UBA1096	81.42	2.53	4976044	Pilot	Verrucomicrobia	Prokaryote	MetaBAT v2:2.15	CheckM v2.4.0, GTDB-tk v1.3.0,GTDB database release 220
3300046103_47	3300046103	Bacteria;Bacteroidota;Bacteroidia;Flavobacteriales;UA16;ASP10-05a;ASP10-05a sp905182895	73.82	1.63	1995021	Pilot	Bacteroidetes	Prokaryote	MetaBAT v2:2.15	CheckM v2.4.0, GTDB-tk v1.3.0,GTDB database release 220
3300046103_5	3300046103	Bacteria;Pseudomonadota;Gammaproteobacteria;Enterobacterales;Alteromonadaceae;Cognaticolwellia;Cognaticolwellia sp003061515	80.74	7.81	3287574	Pilot	Proteobacteria	Prokaryote	MetaBAT v2:2.15	CheckM v2.4.0, GTDB-tk v1.3.0,GTDB database release 220
3300046103_51	3300046103	Bacteria;Actinomycetota;Acidimicrobiia;Acidimicrobiales;UBA10347;UBA10347;UBA10347 sp905182135	67.07	0	2448643	Pilot	Actinobacteria	Prokaryote	MetaBAT v2:2.15	CheckM v2.4.0, GTDB-tk v1.3.0,GTDB database release 220
3300046103_58	3300046103	Bacteria;Chloroflexota;Dehalococcoidia;UBA1151;UBA1151;GCA-2730555	55.41	0.99	1126589	Pilot	unknown/other	Prokaryote	MetaBAT v2:2.15	CheckM v2.4.0, GTDB-tk v1.3.0,GTDB database release 220
3300046103_60	3300046103	Bacteria;Pseudomonadota;Alphaproteobacteria;UBA8366;UBA8366;GCA-002724395	89.63	4.3	3534095	Pilot	Proteobacteria	Prokaryote	MetaBAT v2:2.15	CheckM v2.4.0, GTDB-tk v1.3.0,GTDB database release 220
3300046103_61	3300046103	Bacteria;Pseudomonadota;Gammaproteobacteria;SAR86;SAR86;CAJJAM01	56.6	2.56	1157493	Pilot	Proteobacteria	Prokaryote	MetaBAT v2:2.15	CheckM v2.4.0, GTDB-tk v1.3.0,GTDB database release 220
3300046103_63	3300046103	Bacteria;Bdellovibrionota;Bacteriovoracia;Bacteriovoracales;Bacteriovoracaceae;GCA-2720865	95.98	2.68	4024211	Pilot	unknown/other	Prokaryote	MetaBAT v2:2.15	CheckM v2.4.0, GTDB-tk v1.3.0,GTDB database release 220
3300046103_68	3300046103	Bacteria;Pseudomonadota;Gammaproteobacteria;UBA4486;UBA4486;UBA7359;UBA7359 sp905182825	90.3	3.04	1837884	Pilot	Proteobacteria	Prokaryote	MetaBAT v2:2.15	CheckM v2.4.0, GTDB-tk v1.3.0,GTDB database release 220
3300046103_70	3300046103	Bacteria;Pseudomonadota;Gammaproteobacteria;Pseudomonadales;Pseudohongiellaceae;RFVC01	88.41	0.93	2697783	Pilot	Proteobacteria	Prokaryote	MetaBAT v2:2.15	CheckM v2.4.0, GTDB-tk v1.3.0,GTDB database release 220
3300046103_73	3300046103	Bacteria;Pseudomonadota;Gammaproteobacteria;Pseudomonadales;Porticoccaceae;HTCC2207;HTCC2207 sp905182855	60.26	3.24	1479588	Pilot	Proteobacteria	Prokaryote	MetaBAT v2:2.15	CheckM v2.4.0, GTDB-tk v1.3.0,GTDB database release 220
3300046103_75	3300046103	Bacteria;Actinomycetota;Acidimicrobiia;Acidimicrobiales;UBA10347;UBA10347	72.38	4.99	4021503	Pilot	Actinobacteria	Prokaryote	MetaBAT v2:2.15	CheckM v2.4.0, GTDB-tk v1.3.0,GTDB database release 220
3300046103_76	3300046103	Bacteria;Pseudomonadota;Alphaproteobacteria;Bin95;Bin95	62.07	1.72	2791719	Pilot	Proteobacteria	Prokaryote	MetaBAT v2:2.15	CheckM v2.4.0, GTDB-tk v1.3.0,GTDB database release 220
3300046103_77	3300046103	Bacteria;Pseudomonadota;Gammaproteobacteria;Woeseiales;Woeseiaceae;UBA1847	78.62	0	1268554	Pilot	Proteobacteria	Prokaryote	MetaBAT v2:2.15	CheckM v2.4.0, GTDB-tk v1.3.0,GTDB database release 220
3300046103_78	3300046103	Bacteria;Pseudomonadota;Gammaproteobacteria;Burkholderiales;UBA3031;UBA3031;UBA3031 sp913057845	77.98	1.22	1501932	Pilot	Proteobacteria	Prokaryote	MetaBAT v2:2.15	CheckM v2.4.0, GTDB-tk v1.3.0,GTDB database release 220
3300046103_79	3300046103	Bacteria;Planctomycetota;Phycisphaerae;Phycisphaerales;SM1A02;UBA8087	65.57	0.57	1927657	Pilot	Planctomycetes	Prokaryote	MetaBAT v2:2.15	CheckM v2.4.0, GTDB-tk v1.3.0,GTDB database release 220
3300046103_8	3300046103	Bacteria;Pseudomonadota;Gammaproteobacteria;Pseudomonadales;Porticoccaceae;HTCC2207;HTCC2207 sp905181925	63.79	3.45	2138175	Pilot	Proteobacteria	Prokaryote	MetaBAT v2:2.15	CheckM v2.4.0, GTDB-tk v1.3.0,GTDB database release 220
3300046103_84	3300046103	Bacteria;Actinomycetota;Acidimicrobiia;Acidimicrobiales;Poriferisodaliceae;UBA9040;UBA9040 sp905182565	87.61	2.31	2078960	Pilot	Actinobacteria	Prokaryote	MetaBAT v2:2.15	CheckM v2.4.0, GTDB-tk v1.3.0,GTDB database release 220
3300046103_85	3300046103	Bacteria;Pseudomonadota;Gammaproteobacteria;Woeseiales;Woeseiaceae;SP4260;SP4260 sp905182415	73.5	8.29	1933552	Pilot	Proteobacteria	Prokaryote	MetaBAT v2:2.15	CheckM v2.4.0, GTDB-tk v1.3.0,GTDB database release 220
3300046103_87	3300046103	Bacteria;Desulfobacterota_D;UBA1144;UBA1144;UBA1144;TMED58;TMED58 sp905181755	58.85	2.85	677594	Pilot	unknown/other	Prokaryote	MetaBAT v2:2.15	CheckM v2.4.0, GTDB-tk v1.3.0,GTDB database release 220
3300046103_88	3300046103	Bacteria;Myxococcota_A;UBA9160;UBA9160;UBA4427;UBA4427	83.98	3.23	5021568	Pilot	unknown/other	Prokaryote	MetaBAT v2:2.15	CheckM v2.4.0, GTDB-tk v1.3.0,GTDB database release 220
3300046103_89	3300046103	Bacteria;Pseudomonadota;Gammaproteobacteria;Pseudomonadales;Azotimanducaceae_A;UBA4421;UBA4421 sp905182095	90.45	2.18	3233179	Pilot	Proteobacteria	Prokaryote	MetaBAT v2:2.15	CheckM v2.4.0, GTDB-tk v1.3.0,GTDB database release 220
3300046103_9	3300046103	Bacteria;Verrucomicrobiota;Verrucomicrobiae;Opitutales;Opitutaceae;Pelagisphaera;Pelagisphaera sp028822375	88.85	2.06	3897123	Pilot	Verrucomicrobia	Prokaryote	MetaBAT v2:2.15	CheckM v2.4.0, GTDB-tk v1.3.0,GTDB database release 220
3300046103_93	3300046103	Bacteria;Bacteroidota;Bacteroidia;Flavobacteriales;UA16;UBA974	67.28	0	1171101	Pilot	Bacteroidetes	Prokaryote	MetaBAT v2:2.15	CheckM v2.4.0, GTDB-tk v1.3.0,GTDB database release 220
3300046103_97	3300046103	Bacteria;Myxococcota_A;UBA9160;UBA9160;UBA4427;DUBZ01	54	0	2122266	Pilot	unknown/other	Prokaryote	MetaBAT v2:2.15	CheckM v2.4.0, GTDB-tk v1.3.0,GTDB database release 220
3300046449_10	3300046449	Bacteria;Pseudomonadota;Alphaproteobacteria;Sphingomonadales;Sphingomonadaceae;Parasphingorhabdus	91.23	4.83	3802056	Pilot	Proteobacteria	Prokaryote	MetaBAT v2:2.15	CheckM v2.4.0, GTDB-tk v1.3.0,GTDB database release 220
3300046449_13	3300046449	Bacteria;Pseudomonadota;Alphaproteobacteria;Parvibaculales;Parvibaculaceae;NORP139;NORP139 sp029209985	100	0	3200917	Pilot	Proteobacteria	Prokaryote	MetaBAT v2:2.15	CheckM v2.4.0, GTDB-tk v1.3.0,GTDB database release 220
3300046449_2	3300046449	Bacteria;Pseudomonadota;Gammaproteobacteria;Methylococcales;Cycloclasticaceae;Cycloclasticus;Cycloclasticus pugetii	89.75	0.35	2181407	Pilot	Proteobacteria	Prokaryote	MetaBAT v2:2.15	CheckM v2.4.0, GTDB-tk v1.3.0,GTDB database release 220
3300046449_21	3300046449	Bacteria;Bdellovibrionota;Bacteriovoracia;Bacteriovoracales;Bacteriovoracaceae;GCA-2720865	85.27	2.68	3281804	Pilot	unknown/other	Prokaryote	MetaBAT v2:2.15	CheckM v2.4.0, GTDB-tk v1.3.0,GTDB database release 220
3300046449_26	3300046449	Bacteria;Pseudomonadota;Gammaproteobacteria;Pseudomonadales;Porticoccaceae;Porticoccus;Porticoccus sp002341315	50	0	1756912	Pilot	Proteobacteria	Prokaryote	MetaBAT v2:2.15	CheckM v2.4.0, GTDB-tk v1.3.0,GTDB database release 220
3300046449_3	3300046449	Bacteria;Pseudomonadota;Alphaproteobacteria;Rhodobacterales;Rhodobacteraceae;Sulfitobacter;Sulfitobacter sp013139555	70.61	0	2810394	Pilot	Proteobacteria	Prokaryote	MetaBAT v2:2.15	CheckM v2.4.0, GTDB-tk v1.3.0,GTDB database release 220
3300046449_33	3300046449	Bacteria;Bacteroidota;Bacteroidia;Flavobacteriales;Crocinitomicaceae;UBA4466	100	0.54	4962966	Pilot	Bacteroidetes	Prokaryote	MetaBAT v2:2.15	CheckM v2.4.0, GTDB-tk v1.3.0,GTDB database release 220
3300046449_34	3300046449	Bacteria;Pseudomonadota;Alphaproteobacteria;Rhodobacterales;Rhodobacteraceae;Halocyntiibacter_A	84.72	0.51	2462031	Pilot	Proteobacteria	Prokaryote	MetaBAT v2:2.15	CheckM v2.4.0, GTDB-tk v1.3.0,GTDB database release 220
3300046449_39	3300046449	Bacteria;Pseudomonadota;Gammaproteobacteria;Pseudomonadales;Marinomonadaceae;Marinomonas;Marinomonas primoryensis	62.07	0	3064659	Pilot	Proteobacteria	Prokaryote	MetaBAT v2:2.15	CheckM v2.4.0, GTDB-tk v1.3.0,GTDB database release 220
3300046449_41	3300046449	Bacteria;Bacteroidota;Bacteroidia;Flavobacteriales;Flavobacteriaceae;Polaribacter	73.59	1.08	2274111	Pilot	Bacteroidetes	Prokaryote	MetaBAT v2:2.15	CheckM v2.4.0, GTDB-tk v1.3.0,GTDB database release 220
3300046449_45	3300046449	Bacteria;Pseudomonadota;Gammaproteobacteria;Pseudomonadales;DSM-6294;Oleispira;Oleispira sp913061415	73.22	0.69	3059633	Pilot	Proteobacteria	Prokaryote	MetaBAT v2:2.15	CheckM v2.4.0, GTDB-tk v1.3.0,GTDB database release 220
3300046449_47	3300046449	Bacteria;Pseudomonadota;Alphaproteobacteria;Caulobacterales;Maricaulaceae;Maricaulis;Maricaulis maris_A	68.1	5.17	2473695	Pilot	Proteobacteria	Prokaryote	MetaBAT v2:2.15	CheckM v2.4.0, GTDB-tk v1.3.0,GTDB database release 220
3300046449_51	3300046449	Bacteria;Pseudomonadota;Gammaproteobacteria;Pseudomonadales;Alcanivoracaceae;Alcanivorax;Alcanivorax sp947258575	84.63	0.37	2977495	Pilot	Proteobacteria	Prokaryote	MetaBAT v2:2.15	CheckM v2.4.0, GTDB-tk v1.3.0,GTDB database release 220
3300046449_53	3300046449	Bacteria;Pseudomonadota;Gammaproteobacteria;Pseudomonadales;Pseudomonadaceae;Halopseudomonas	95.53	2.07	3057123	Pilot	Proteobacteria	Prokaryote	MetaBAT v2:2.15	CheckM v2.4.0, GTDB-tk v1.3.0,GTDB database release 220
3300046449_55	3300046449	Bacteria;Pseudomonadota;Alphaproteobacteria;Rhodobacterales;Rhodobacteraceae;Sulfitobacter;Sulfitobacter pontiacus	89.66	2.12	3761034	Pilot	Proteobacteria	Prokaryote	MetaBAT v2:2.15	CheckM v2.4.0, GTDB-tk v1.3.0,GTDB database release 220
3300046449_56	3300046449	Bacteria;Pseudomonadota;Gammaproteobacteria;Enterobacterales;Alteromonadaceae;Cognaticolwellia;Cognaticolwellia sp003061515	50.49	0.34	1902108	Pilot	Proteobacteria	Prokaryote	MetaBAT v2:2.15	CheckM v2.4.0, GTDB-tk v1.3.0,GTDB database release 220
3300046449_58	3300046449	Bacteria;Pseudomonadota;Alphaproteobacteria;Rhodobacterales;Rhodobacteraceae;Celeribacter	93.44	0.93	2995798	Pilot	Proteobacteria	Prokaryote	MetaBAT v2:2.15	CheckM v2.4.0, GTDB-tk v1.3.0,GTDB database release 220
3300046449_59	3300046449	Bacteria;Actinomycetota;Acidimicrobiia;Acidimicrobiales;Ilumatobacteraceae;Ilumatobacter_A;Ilumatobacter_A sp905182555	82.42	4.7	3278890	Pilot	Actinobacteria	Prokaryote	MetaBAT v2:2.15	CheckM v2.4.0, GTDB-tk v1.3.0,GTDB database release 220
3300046449_60	3300046449	Bacteria;Bacteroidota;Bacteroidia;Chitinophagales;Saprospiraceae;Neolewinella;Neolewinella sp026421165	80.35	0.75	3734734	Pilot	Bacteroidetes	Prokaryote	MetaBAT v2:2.15	CheckM v2.4.0, GTDB-tk v1.3.0,GTDB database release 220
3300046449_62	3300046449	Bacteria;Pseudomonadota;Alphaproteobacteria;Caulobacterales;Caulobacteraceae;Brevundimonas;Brevundimonas sp016429195	52.59	0	1923861	Pilot	Proteobacteria	Prokaryote	MetaBAT v2:2.15	CheckM v2.4.0, GTDB-tk v1.3.0,GTDB database release 220
3300046449_66	3300046449	Bacteria;Pseudomonadota;Gammaproteobacteria;Pseudomonadales;Pseudomonadaceae;Halopseudomonas	97.44	0.52	3878911	Pilot	Proteobacteria	Prokaryote	MetaBAT v2:2.15	CheckM v2.4.0, GTDB-tk v1.3.0,GTDB database release 220
3300046449_67	3300046449	Bacteria;Pseudomonadota;Gammaproteobacteria;Pseudomonadales;Spongiibacteraceae;Zhongshania;Zhongshania aliphaticivorans	53.45	0	1917831	Pilot	Proteobacteria	Prokaryote	MetaBAT v2:2.15	CheckM v2.4.0, GTDB-tk v1.3.0,GTDB database release 220
3300046449_68	3300046449	Bacteria;Pseudomonadota;Gammaproteobacteria;Pseudomonadales;Nitrincolaceae;Neptuniibacter;Neptuniibacter pectenicola	85.8	0	2867446	Pilot	Proteobacteria	Prokaryote	MetaBAT v2:2.15	CheckM v2.4.0, GTDB-tk v1.3.0,GTDB database release 220
3300046449_69	3300046449	Bacteria;Pseudomonadota;Alphaproteobacteria;Rhodobacterales;Rhodobacteraceae;Pseudophaeobacter;Pseudophaeobacter arcticus	95.67	1.34	4005902	Pilot	Proteobacteria	Prokaryote	MetaBAT v2:2.15	CheckM v2.4.0, GTDB-tk v1.3.0,GTDB database release 220
3300046449_74	3300046449	Bacteria;Pseudomonadota;Alphaproteobacteria;Sphingomonadales;Sphingomonadaceae;Qipengyuania;Qipengyuania sp016764075	85.02	0.63	2647486	Pilot	Proteobacteria	Prokaryote	MetaBAT v2:2.15	CheckM v2.4.0, GTDB-tk v1.3.0,GTDB database release 220
3300046449_8	3300046449	Bacteria;Pseudomonadota;Gammaproteobacteria;Pseudomonadales;DSM-6294;Oleibacter;Oleibacter sp002733645	58.01	1.9	2511944	Pilot	Proteobacteria	Prokaryote	MetaBAT v2:2.15	CheckM v2.4.0, GTDB-tk v1.3.0,GTDB database release 220
3300046450_100	3300046450	Bacteria;Pseudomonadota;Alphaproteobacteria;UBA8366;UBA8366;UBA6544	70.81	6.15	3520373	Pilot	Proteobacteria	Prokaryote	MetaBAT v2:2.15	CheckM v2.4.0, GTDB-tk v1.3.0,GTDB database release 220
3300046450_101	3300046450	Bacteria;Chloroflexota;Dehalococcoidia;UBA2963;UBA2963;JAQBVZ01	73.31	0.99	1506980	Pilot	unknown/other	Prokaryote	MetaBAT v2:2.15	CheckM v2.4.0, GTDB-tk v1.3.0,GTDB database release 220
3300046450_106	3300046450	Bacteria;Bacteroidota;Bacteroidia;Flavobacteriales;Schleiferiaceae;TMED14	64.87	1.08	916830	Pilot	Bacteroidetes	Prokaryote	MetaBAT v2:2.15	CheckM v2.4.0, GTDB-tk v1.3.0,GTDB database release 220
3300046450_110	3300046450	Bacteria;Pseudomonadota;Gammaproteobacteria;Pseudomonadales;Alcanivoracaceae;Alcanivorax;Alcanivorax sp947258575	52.59	0	2425756	Pilot	Proteobacteria	Prokaryote	MetaBAT v2:2.15	CheckM v2.4.0, GTDB-tk v1.3.0,GTDB database release 220
3300046450_118	3300046450	Bacteria;Pseudomonadota;Gammaproteobacteria;Pseudomonadales;Pseudohongiellaceae;UBA9145	89.94	7.99	3366184	Pilot	Proteobacteria	Prokaryote	MetaBAT v2:2.15	CheckM v2.4.0, GTDB-tk v1.3.0,GTDB database release 220
3300046450_120	3300046450	Bacteria;Pseudomonadota;Alphaproteobacteria;Rhodospirillales_A;CAMCUA01;CAMCUA01	58.62	0	1793653	Pilot	Proteobacteria	Prokaryote	MetaBAT v2:2.15	CheckM v2.4.0, GTDB-tk v1.3.0,GTDB database release 220
3300046450_121	3300046450	Bacteria;Pseudomonadota;Alphaproteobacteria;CAIVPW01;CAIVPW01;JABHVE01	52.04	0	871636	Pilot	Proteobacteria	Prokaryote	MetaBAT v2:2.15	CheckM v2.4.0, GTDB-tk v1.3.0,GTDB database release 220
3300046450_123	3300046450	Bacteria;Pseudomonadota;Alphaproteobacteria;Thalassobaculales;Thalassobaculaceae;JADHLJ01;JADHLJ01 sp937776645	96.41	2.61	3840373	Pilot	Proteobacteria	Prokaryote	MetaBAT v2:2.15	CheckM v2.4.0, GTDB-tk v1.3.0,GTDB database release 220
3300046450_126	3300046450	Bacteria;Verrucomicrobiota;Verrucomicrobiae;Opitutales;Opitutaceae;Pelagisphaera;Pelagisphaera sp028822375	93.85	2.76	4167903	Pilot	Verrucomicrobia	Prokaryote	MetaBAT v2:2.15	CheckM v2.4.0, GTDB-tk v1.3.0,GTDB database release 220
3300046450_134	3300046450	Bacteria;Planctomycetota;Planctomycetia;Pirellulales;UBA7805;UBA7805	65.4	1.15	2015311	Pilot	Planctomycetes	Prokaryote	MetaBAT v2:2.15	CheckM v2.4.0, GTDB-tk v1.3.0,GTDB database release 220
3300046450_135	3300046450	Bacteria;Pseudomonadota;Alphaproteobacteria;TMED25;TMED25	92.17	0	2148953	Pilot	Proteobacteria	Prokaryote	MetaBAT v2:2.15	CheckM v2.4.0, GTDB-tk v1.3.0,GTDB database release 220
3300046450_137	3300046450	Bacteria;Pseudomonadota;Gammaproteobacteria;Pseudomonadales;Nitrincolaceae;ASP10-02a;ASP10-02a sp905182035	59.25	6.9	1850251	Pilot	Proteobacteria	Prokaryote	MetaBAT v2:2.15	CheckM v2.4.0, GTDB-tk v1.3.0,GTDB database release 220
3300046450_138	3300046450	Bacteria;Chloroflexota;Dehalococcoidia;UBA1151;UBA1151;GCA-2730555	79.31	0.09	1909961	Pilot	unknown/other	Prokaryote	MetaBAT v2:2.15	CheckM v2.4.0, GTDB-tk v1.3.0,GTDB database release 220
3300046450_139	3300046450	Bacteria;Latescibacterota;UBA2968;UBA8231;UBA8231;UBA8231	60.34	0.86	4449864	Pilot	unknown/other	Prokaryote	MetaBAT v2:2.15	CheckM v2.4.0, GTDB-tk v1.3.0,GTDB database release 220
3300046450_140	3300046450	Bacteria;Pseudomonadota;Alphaproteobacteria;CADEGL01;CADEGL01;JABIRQ01	60.65	8.04	2035199	Pilot	Proteobacteria	Prokaryote	MetaBAT v2:2.15	CheckM v2.4.0, GTDB-tk v1.3.0,GTDB database release 220
3300046450_142	3300046450	Archaea;Thermoplasmatota;Poseidoniia;Poseidoniales;Thalassarchaeaceae;MGIIb-O2	51.57	1.6	704886	Pilot	Thermoplasmatota	Prokaryote	MetaBAT v2:2.15	CheckM v2.4.0, GTDB-tk v1.3.0,GTDB database release 220
3300046450_146	3300046450	Bacteria;Pseudomonadota;Gammaproteobacteria;Pseudomonadales;Azotimanducaceae_A	84.99	5.93	4649609	Pilot	Proteobacteria	Prokaryote	MetaBAT v2:2.15	CheckM v2.4.0, GTDB-tk v1.3.0,GTDB database release 220
3300046450_148	3300046450	Bacteria;Chloroflexota;Dehalococcoidia;UBA2985;UBA2985;JASLXI01	58.38	0	728118	Pilot	unknown/other	Prokaryote	MetaBAT v2:2.15	CheckM v2.4.0, GTDB-tk v1.3.0,GTDB database release 220
3300046450_152	3300046450	Bacteria;Verrucomicrobiota;Lentisphaeria;JABSQK01;CAJWLW01	87.64	4.17	3688607	Pilot	Verrucomicrobia	Prokaryote	MetaBAT v2:2.15	CheckM v2.4.0, GTDB-tk v1.3.0,GTDB database release 220
3300046450_154	3300046450	Bacteria;Planctomycetota;Phycisphaerae;Phycisphaerales;SM1A02;UBA12014;UBA12014 sp028823105	60.29	5.26	2373511	Pilot	Planctomycetes	Prokaryote	MetaBAT v2:2.15	CheckM v2.4.0, GTDB-tk v1.3.0,GTDB database release 220
3300046450_16	3300046450	Bacteria;Verrucomicrobiota;Verrucomicrobiae;Opitutales;MB11C04;MB11C04	80.1	8.11	3000053	Pilot	Verrucomicrobia	Prokaryote	MetaBAT v2:2.15	CheckM v2.4.0, GTDB-tk v1.3.0,GTDB database release 220
3300046450_17	3300046450	Bacteria;SAR324;SAR324;SAR324;NAC60-12;UBA8110;UBA8110 sp002707655	60.81	0	1476651	Pilot	unknown/other	Prokaryote	MetaBAT v2:2.15	CheckM v2.4.0, GTDB-tk v1.3.0,GTDB database release 220
3300046450_20	3300046450	Bacteria;Gemmatimonadota;Gemmatimonadetes;Longimicrobiales;UBA6960;GCA-2718595;GCA-2718595 sp028822645	93.34	4.4	1774084	Pilot	unknown/other	Prokaryote	MetaBAT v2:2.15	CheckM v2.4.0, GTDB-tk v1.3.0,GTDB database release 220
3300046450_21	3300046450	Bacteria;Myxococcota_A;UBA9160;UBA9160;UBA4427;JAZXM01	90.11	0	3884672	Pilot	unknown/other	Prokaryote	MetaBAT v2:2.15	CheckM v2.4.0, GTDB-tk v1.3.0,GTDB database release 220
3300046450_24	3300046450	Bacteria;Verrucomicrobiota;Verrucomicrobiae;Limisphaerales;GCA-2715965;GCA-2715965	63.95	1.72	4007245	Pilot	Verrucomicrobia	Prokaryote	MetaBAT v2:2.15	CheckM v2.4.0, GTDB-tk v1.3.0,GTDB database release 220
3300046450_26	3300046450	Archaea;Thermoplasmatota;Poseidoniia;Poseidoniales;Thalassarchaeaceae;MGIIb-Q1	65.12	1.6	1476039	Pilot	Thermoplasmatota	Prokaryote	MetaBAT v2:2.15	CheckM v2.4.0, GTDB-tk v1.3.0,GTDB database release 220
3300046450_27	3300046450	Bacteria;Pseudomonadota;Gammaproteobacteria;Pseudomonadales;Azotimanducaceae_A;UBA9926;UBA9926 sp905182155	77	3.27	3108521	Pilot	Proteobacteria	Prokaryote	MetaBAT v2:2.15	CheckM v2.4.0, GTDB-tk v1.3.0,GTDB database release 220
3300046450_30	3300046450	Bacteria;Pseudomonadota;Gammaproteobacteria;Rariloculales;Rariloculaceae;UBA6522	80.03	2.97	2247328	Pilot	Proteobacteria	Prokaryote	MetaBAT v2:2.15	CheckM v2.4.0, GTDB-tk v1.3.0,GTDB database release 220
3300046450_34	3300046450	Bacteria;Chloroflexota;Dehalococcoidia;UBA1127;UBA1127;UBA1127	73.43	1.25	1492236	Pilot	unknown/other	Prokaryote	MetaBAT v2:2.15	CheckM v2.4.0, GTDB-tk v1.3.0,GTDB database release 220
3300046450_38	3300046450	Bacteria;Pseudomonadota;Alphaproteobacteria;MPNO01;UBA2964	55.06	7.06	2496273	Pilot	Proteobacteria	Prokaryote	MetaBAT v2:2.15	CheckM v2.4.0, GTDB-tk v1.3.0,GTDB database release 220
3300046450_41	3300046450	Bacteria;Pseudomonadota;Alphaproteobacteria;Rhodospirillales_A;UBA2165;GCA-2687515	90.7	3.9	3891010	Pilot	Proteobacteria	Prokaryote	MetaBAT v2:2.15	CheckM v2.4.0, GTDB-tk v1.3.0,GTDB database release 220
3300046450_44	3300046450	Archaea;Thermoplasmatota;Poseidoniia;Poseidoniales;Thalassarchaeaceae;MGIIb-O3;MGIIb-O3 sp905182515	75.2	4	1425407	Pilot	Thermoplasmatota	Prokaryote	MetaBAT v2:2.15	CheckM v2.4.0, GTDB-tk v1.3.0,GTDB database release 220
3300046450_52	3300046450	Bacteria;Marinisomatota;Marinisomatia;Marinisomatales;TCS55;TCS55;TCS55 sp002715035	75.76	9.34	1452970	Pilot	Marinimicrobia	Prokaryote	MetaBAT v2:2.15	CheckM v2.4.0, GTDB-tk v1.3.0,GTDB database release 220
3300046450_54	3300046450	Bacteria;Planctomycetota;UBA1135;UBA1135;UBA1135;JAPKEZ01	51.52	4.39	1091360	Pilot	Planctomycetes	Prokaryote	MetaBAT v2:2.15	CheckM v2.4.0, GTDB-tk v1.3.0,GTDB database release 220
3300046450_58	3300046450	Bacteria;Pseudomonadota;Gammaproteobacteria;Pseudomonadales;Pseudohongiellaceae;UBA9145	91.21	3.89	2788505	Pilot	Proteobacteria	Prokaryote	MetaBAT v2:2.15	CheckM v2.4.0, GTDB-tk v1.3.0,GTDB database release 220
3300046450_64	3300046450	Bacteria;Chloroflexota;Dehalococcoidia;UBA2979;UBA2979;UBA6955	60.53	1.75	1106716	Pilot	unknown/other	Prokaryote	MetaBAT v2:2.15	CheckM v2.4.0, GTDB-tk v1.3.0,GTDB database release 220
3300046450_67	3300046450	Bacteria;Pseudomonadota;Alphaproteobacteria;MPNO01;UBA2964;WLWZ01;WLWZ01 sp905182615	72.83	3.76	2903287	Pilot	Proteobacteria	Prokaryote	MetaBAT v2:2.15	CheckM v2.4.0, GTDB-tk v1.3.0,GTDB database release 220
3300046450_69	3300046450	Archaea;Thermoplasmatota;Poseidoniia;Poseidoniales;Thalassarchaeaceae;MGIIb-O2;MGIIb-O2 sp004195525	61.16	0	1104958	Pilot	Thermoplasmatota	Prokaryote	MetaBAT v2:2.15	CheckM v2.4.0, GTDB-tk v1.3.0,GTDB database release 220
3300046450_71	3300046450	Bacteria;Pseudomonadota;Alphaproteobacteria;Micropepsales;Micropepsaceae;CAIYRG01	75.94	1.45	2282249	Pilot	Proteobacteria	Prokaryote	MetaBAT v2:2.15	CheckM v2.4.0, GTDB-tk v1.3.0,GTDB database release 220
3300046450_73	3300046450	Bacteria;Verrucomicrobiota;Verrucomicrobiae;Opitutales;MB11C04;MB11C04	89.15	6.42	3706126	Pilot	Verrucomicrobia	Prokaryote	MetaBAT v2:2.15	CheckM v2.4.0, GTDB-tk v1.3.0,GTDB database release 220
3300046450_75	3300046450	Bacteria;Pseudomonadota;Gammaproteobacteria;Pseudomonadales;Porticoccaceae;HTCC2207;HTCC2207 sp905182275	69.63	2.22	1824132	Pilot	Proteobacteria	Prokaryote	MetaBAT v2:2.15	CheckM v2.4.0, GTDB-tk v1.3.0,GTDB database release 220
3300046450_79	3300046450	Bacteria;Pseudomonadota;Alphaproteobacteria;UBA8366	64.11	2.84	1803604	Pilot	Proteobacteria	Prokaryote	MetaBAT v2:2.15	CheckM v2.4.0, GTDB-tk v1.3.0,GTDB database release 220
3300046450_80	3300046450	Bacteria;Planctomycetota;Planctomycetia;Pirellulales;Pirellulaceae	88.34	4.29	9550181	Pilot	Planctomycetes	Prokaryote	MetaBAT v2:2.15	CheckM v2.4.0, GTDB-tk v1.3.0,GTDB database release 220
3300046450_83	3300046450	Bacteria;Chloroflexota;Dehalococcoidia;SAR202;CAJWER01;CAJWER01	88.18	0.22	2004418	Pilot	unknown/other	Prokaryote	MetaBAT v2:2.15	CheckM v2.4.0, GTDB-tk v1.3.0,GTDB database release 220
3300046450_84	3300046450	Archaea;Thermoplasmatota;Poseidoniia;MGIII;CG-Epi1;CG-Epi1	71.45	0.84	817441	Pilot	Thermoplasmatota	Prokaryote	MetaBAT v2:2.15	CheckM v2.4.0, GTDB-tk v1.3.0,GTDB database release 220
3300046450_85	3300046450	Bacteria;Actinomycetota;Acidimicrobiia;Acidimicrobiales;MedAcidi-G1;UBA9410;UBA9410 sp014240365	81.62	1.14	1634222	Pilot	Actinobacteria	Prokaryote	MetaBAT v2:2.15	CheckM v2.4.0, GTDB-tk v1.3.0,GTDB database release 220
3300046450_86	3300046450	Bacteria;Actinomycetota;Actinomycetes;S36-B12;UBA10799;UBA10799	82.99	1.08	1983548	Pilot	Actinobacteria	Prokaryote	MetaBAT v2:2.15	CheckM v2.4.0, GTDB-tk v1.3.0,GTDB database release 220
3300046450_87	3300046450	Bacteria;Pseudomonadota;Gammaproteobacteria;Ga0077536;Ga0077536;UBA11873	59.8	5.17	2837802	Pilot	Proteobacteria	Prokaryote	MetaBAT v2:2.15	CheckM v2.4.0, GTDB-tk v1.3.0,GTDB database release 220
3300046450_89	3300046450	Bacteria;Planctomycetota;Phycisphaerae;Phycisphaerales;SM1A02;JAKVBQ01	93.18	1.81	3281850	Pilot	Planctomycetes	Prokaryote	MetaBAT v2:2.15	CheckM v2.4.0, GTDB-tk v1.3.0,GTDB database release 220
3300046450_90	3300046450	Bacteria;Actinomycetota;Acidimicrobiia;Acidimicrobiales;Poriferisodaliceae;UBA9040;UBA9040 sp905182565	85.04	5.13	2287666	Pilot	Actinobacteria	Prokaryote	MetaBAT v2:2.15	CheckM v2.4.0, GTDB-tk v1.3.0,GTDB database release 220
3300046450_91	3300046450	Bacteria;Desulfobacterota_D;UBA1144;UBA1144;UBA1144;TMED58;TMED58 sp905181755	65.9	3.12	793017	Pilot	unknown/other	Prokaryote	MetaBAT v2:2.15	CheckM v2.4.0, GTDB-tk v1.3.0,GTDB database release 220
3300046450_94	3300046450	Bacteria;Chloroflexota;Dehalococcoidia;UBA1151;UBA1328;UBA1328	91.75	9.9	2386078	Pilot	unknown/other	Prokaryote	MetaBAT v2:2.15	CheckM v2.4.0, GTDB-tk v1.3.0,GTDB database release 220
3300046450_95	3300046450	Bacteria;Verrucomicrobiota;Verrucomicrobiae;Limisphaerales;UBA1096	90.5	3.41	5684824	Pilot	Verrucomicrobia	Prokaryote	MetaBAT v2:2.15	CheckM v2.4.0, GTDB-tk v1.3.0,GTDB database release 220
3300046450_96	3300046450	Bacteria;Chloroflexota;Dehalococcoidia;UBA2963;UBA2963;CALGTL01	84.75	4.16	2708111	Pilot	unknown/other	Prokaryote	MetaBAT v2:2.15	CheckM v2.4.0, GTDB-tk v1.3.0,GTDB database release 220
3300046450_98	3300046450	Archaea;Thermoplasmatota;Poseidoniia;Poseidoniales;Poseidoniaceae;MGIIa-L1;MGIIa-L1 sp905182635	71.2	0.13	1621668	Pilot	Thermoplasmatota	Prokaryote	MetaBAT v2:2.15	CheckM v2.4.0, GTDB-tk v1.3.0,GTDB database release 220
3300046450_99	3300046450	Bacteria;Planctomycetota;UBA1135;UBA2386;UBA2386;GCA-2684655;GCA-2684655 sp937906475	93.37	0	4480018	Pilot	Planctomycetes	Prokaryote	MetaBAT v2:2.15	CheckM v2.4.0, GTDB-tk v1.3.0,GTDB database release 220
3300046451_10	3300046451	Bacteria;Planctomycetota;Phycisphaerae;Phycisphaerales;SM1A02;UBA8087	62.91	0	1913823	Pilot	Planctomycetes	Prokaryote	MetaBAT v2:2.15	CheckM v2.4.0, GTDB-tk v1.3.0,GTDB database release 220
3300046451_103	3300046451	Bacteria;Pseudomonadota;Gammaproteobacteria;Pseudomonadales;Azotimanducaceae_A;UBA4421;UBA4421 sp905182095	87.51	2.15	3132414	Pilot	Proteobacteria	Prokaryote	MetaBAT v2:2.15	CheckM v2.4.0, GTDB-tk v1.3.0,GTDB database release 220
3300046451_105	3300046451	Bacteria;Planctomycetota;UBA1135;UBA1135;UBA1135;JAPKEZ01	57.89	4.39	1284292	Pilot	Planctomycetes	Prokaryote	MetaBAT v2:2.15	CheckM v2.4.0, GTDB-tk v1.3.0,GTDB database release 220
3300046451_106	3300046451	Bacteria;Pseudomonadota;Gammaproteobacteria;Pseudomonadales;Nitrincolaceae;ASP10-02a;ASP10-02a sp028825405	69.3	0.64	1648377	Pilot	Proteobacteria	Prokaryote	MetaBAT v2:2.15	CheckM v2.4.0, GTDB-tk v1.3.0,GTDB database release 220
3300046451_108	3300046451	Bacteria;Pseudomonadota;Gammaproteobacteria;Rariloculales;Rariloculaceae;UBA6522	53.1	0.95	1424967	Pilot	Proteobacteria	Prokaryote	MetaBAT v2:2.15	CheckM v2.4.0, GTDB-tk v1.3.0,GTDB database release 220
3300046451_109	3300046451	Bacteria;Pseudomonadota;Gammaproteobacteria;GCA-2729495;GCA-2729495;JABIQA01;JABIQA01 sp913058165	69.99	1.84	1823606	Pilot	Proteobacteria	Prokaryote	MetaBAT v2:2.15	CheckM v2.4.0, GTDB-tk v1.3.0,GTDB database release 220
3300046451_115	3300046451	Bacteria;Pseudomonadota;Gammaproteobacteria;Burkholderiales;UBA3031;UBA3031;UBA3031 sp913057845	76.24	1.51	1651913	Pilot	Proteobacteria	Prokaryote	MetaBAT v2:2.15	CheckM v2.4.0, GTDB-tk v1.3.0,GTDB database release 220
3300046451_119	3300046451	Bacteria;Myxococcota_A;UBA9160;UBA9160;UBA4427;UBA4427	71.37	2.47	3934139	Pilot	unknown/other	Prokaryote	MetaBAT v2:2.15	CheckM v2.4.0, GTDB-tk v1.3.0,GTDB database release 220
3300046451_12	3300046451	Bacteria;Pseudomonadota;Gammaproteobacteria;Pseudomonadales;Porticoccaceae;HTCC2207;HTCC2207 sp905182855	79.35	5.76	1906554	Pilot	Proteobacteria	Prokaryote	MetaBAT v2:2.15	CheckM v2.4.0, GTDB-tk v1.3.0,GTDB database release 220
3300046451_121	3300046451	Bacteria;Verrucomicrobiota;Verrucomicrobiae;Limisphaerales;UBA1096;UBA1096;UBA1096 sp937770485	69.5	0	1915096	Pilot	Verrucomicrobia	Prokaryote	MetaBAT v2:2.15	CheckM v2.4.0, GTDB-tk v1.3.0,GTDB database release 220
3300046451_125	3300046451	Bacteria;Pseudomonadota;Gammaproteobacteria;Woeseiales;Woeseiaceae;UBA1847	79.78	0.39	1476755	Pilot	Proteobacteria	Prokaryote	MetaBAT v2:2.15	CheckM v2.4.0, GTDB-tk v1.3.0,GTDB database release 220
3300046451_126	3300046451	Bacteria;Pseudomonadota;Gammaproteobacteria;Pseudomonadales;Azotimanducaceae_A;UBA9926;UBA9926 sp905182155	65.36	1.3	2262516	Pilot	Proteobacteria	Prokaryote	MetaBAT v2:2.15	CheckM v2.4.0, GTDB-tk v1.3.0,GTDB database release 220
3300046451_128	3300046451	Bacteria;Pseudomonadota;Alphaproteobacteria;Sphingomonadales;Sphingomonadaceae;Qipengyuania;Qipengyuania sp016764075	97.59	1.45	2778038	Pilot	Proteobacteria	Prokaryote	MetaBAT v2:2.15	CheckM v2.4.0, GTDB-tk v1.3.0,GTDB database release 220
3300046451_132	3300046451	Bacteria;Pseudomonadota;Alphaproteobacteria;UBA8366;UBA8366;GCA-002724395	83.86	6.09	3399775	Pilot	Proteobacteria	Prokaryote	MetaBAT v2:2.15	CheckM v2.4.0, GTDB-tk v1.3.0,GTDB database release 220
3300046451_137	3300046451	Archaea;Thermoplasmatota;Poseidoniia;Poseidoniales;Thalassarchaeaceae;MGIIb-O3;MGIIb-O3 sp905182515	64.56	0.8	1206147	Pilot	Thermoplasmatota	Prokaryote	MetaBAT v2:2.15	CheckM v2.4.0, GTDB-tk v1.3.0,GTDB database release 220
3300046451_138	3300046451	Bacteria;Pseudomonadota;Alphaproteobacteria;MPNO01;UBA2964	68.77	0.43	2491987	Pilot	Proteobacteria	Prokaryote	MetaBAT v2:2.15	CheckM v2.4.0, GTDB-tk v1.3.0,GTDB database release 220
3300046451_14	3300046451	Bacteria;Verrucomicrobiota;Verrucomicrobiae;Opitutales;Coraliomargaritaceae;Lentimonas;Lentimonas sp905182435	55.17	3.45	1496849	Pilot	Verrucomicrobia	Prokaryote	MetaBAT v2:2.15	CheckM v2.4.0, GTDB-tk v1.3.0,GTDB database release 220
3300046451_141	3300046451	Bacteria;Myxococcota_A;UBA9160;UBA9160;UBA4427;UBA4427	52.69	0.69	2509333	Pilot	unknown/other	Prokaryote	MetaBAT v2:2.15	CheckM v2.4.0, GTDB-tk v1.3.0,GTDB database release 220
3300046451_16	3300046451	Bacteria;Pseudomonadota;Alphaproteobacteria;UBA8366;GCA-2717185;JABJJH01	96.92	2.61	4216154	Pilot	Proteobacteria	Prokaryote	MetaBAT v2:2.15	CheckM v2.4.0, GTDB-tk v1.3.0,GTDB database release 220
3300046451_17	3300046451	Bacteria;Bdellovibrionota;Bacteriovoracia;Bacteriovoracales;Bacteriovoracaceae;GCA-2720865	95.98	2.68	4020515	Pilot	unknown/other	Prokaryote	MetaBAT v2:2.15	CheckM v2.4.0, GTDB-tk v1.3.0,GTDB database release 220
3300046451_19	3300046451	Bacteria;Pseudomonadota;Alphaproteobacteria;Rhodobacterales;Rhodobacteraceae;Planktomarina;Planktomarina sp017856985	54.62	1.72	1446163	Pilot	Proteobacteria	Prokaryote	MetaBAT v2:2.15	CheckM v2.4.0, GTDB-tk v1.3.0,GTDB database release 220
3300046451_24	3300046451	Bacteria;Actinomycetota;Actinomycetes;S36-B12;UBA10799;UBA10799	98.03	0.65	2246207	Pilot	Actinobacteria	Prokaryote	MetaBAT v2:2.15	CheckM v2.4.0, GTDB-tk v1.3.0,GTDB database release 220
3300046451_25	3300046451	Bacteria;Pseudomonadota;Gammaproteobacteria;PS1;Thioglobaceae;Pseudothioglobus;Pseudothioglobus sp913057955	55.25	4.64	834354	Pilot	Proteobacteria	Prokaryote	MetaBAT v2:2.15	CheckM v2.4.0, GTDB-tk v1.3.0,GTDB database release 220
3300046451_27	3300046451	Bacteria;Actinomycetota;Acidimicrobiia;Acidimicrobiales;UBA10347;UBA10347	91.45	6.16	4339325	Pilot	Actinobacteria	Prokaryote	MetaBAT v2:2.15	CheckM v2.4.0, GTDB-tk v1.3.0,GTDB database release 220
3300046451_3	3300046451	Bacteria;Myxococcota;UBA796;UBA796;GCA-2862545	54.98	5.09	1937323	Pilot	unknown/other	Prokaryote	MetaBAT v2:2.15	CheckM v2.4.0, GTDB-tk v1.3.0,GTDB database release 220
3300046451_30	3300046451	Bacteria;Planctomycetota;Phycisphaerae;Phycisphaerales;SM1A02;UBA12567	68.01	0	1673300	Pilot	Planctomycetes	Prokaryote	MetaBAT v2:2.15	CheckM v2.4.0, GTDB-tk v1.3.0,GTDB database release 220
3300046451_4	3300046451	Bacteria;Pseudomonadota;Alphaproteobacteria;Bin95;Bin95	74.56	2.26	2740989	Pilot	Proteobacteria	Prokaryote	MetaBAT v2:2.15	CheckM v2.4.0, GTDB-tk v1.3.0,GTDB database release 220
3300046451_42	3300046451	Bacteria;Pseudomonadota;Gammaproteobacteria;Pseudomonadales;Nitrincolaceae;ASP10-02a;ASP10-02a sp905182035	76.28	0.83	1909041	Pilot	Proteobacteria	Prokaryote	MetaBAT v2:2.15	CheckM v2.4.0, GTDB-tk v1.3.0,GTDB database release 220
3300046451_51	3300046451	Bacteria;Myxococcota;UBA796;UBA796;UBA796;UBA796	50.81	0.84	2279712	Pilot	unknown/other	Prokaryote	MetaBAT v2:2.15	CheckM v2.4.0, GTDB-tk v1.3.0,GTDB database release 220
3300046451_57	3300046451	Bacteria;Pseudomonadota;Gammaproteobacteria;Pseudomonadales;Porticoccaceae;Porticoccus;Porticoccus sp905181945	80.88	6.74	908375	Pilot	Proteobacteria	Prokaryote	MetaBAT v2:2.15	CheckM v2.4.0, GTDB-tk v1.3.0,GTDB database release 220
3300046451_63	3300046451	Bacteria;Pseudomonadota;Gammaproteobacteria;Pseudomonadales;Pseudohongiellaceae;RFVC01	90.76	0.56	2879096	Pilot	Proteobacteria	Prokaryote	MetaBAT v2:2.15	CheckM v2.4.0, GTDB-tk v1.3.0,GTDB database release 220
3300046451_66	3300046451	Bacteria;Pseudomonadota;Alphaproteobacteria;Thalassobaculales;Thalassobaculaceae;JADHLJ01	94.35	1.74	4003221	Pilot	Proteobacteria	Prokaryote	MetaBAT v2:2.15	CheckM v2.4.0, GTDB-tk v1.3.0,GTDB database release 220
3300046451_68	3300046451	Bacteria;Pseudomonadota;Alphaproteobacteria;TMED25;TMED25;CAJIYR01;CAJIYR01 sp905181735	86.28	0	1277596	Pilot	Proteobacteria	Prokaryote	MetaBAT v2:2.15	CheckM v2.4.0, GTDB-tk v1.3.0,GTDB database release 220
3300046451_69	3300046451	Bacteria;Verrucomicrobiota;Verrucomicrobiae;Opitutales;Opitutaceae;Pelagisphaera;Pelagisphaera sp028822375	93.92	1.75	3847177	Pilot	Verrucomicrobia	Prokaryote	MetaBAT v2:2.15	CheckM v2.4.0, GTDB-tk v1.3.0,GTDB database release 220
3300046451_7	3300046451	Bacteria;Actinomycetota;Acidimicrobiia;Acidimicrobiales;Poriferisodaliceae;UBA9040;UBA9040 sp905182565	82.48	2.56	2219306	Pilot	Actinobacteria	Prokaryote	MetaBAT v2:2.15	CheckM v2.4.0, GTDB-tk v1.3.0,GTDB database release 220
3300046451_71	3300046451	Bacteria;Pseudomonadota;Alphaproteobacteria;SMXQ01;SMXQ01	90.79	0.5	2539133	Pilot	Proteobacteria	Prokaryote	MetaBAT v2:2.15	CheckM v2.4.0, GTDB-tk v1.3.0,GTDB database release 220
3300046451_73	3300046451	Bacteria;Pseudomonadota;Alphaproteobacteria;Rhodobacterales;Rhodobacteraceae;Sulfitobacter;Sulfitobacter pontiacus	98.4	0	3243108	Pilot	Proteobacteria	Prokaryote	MetaBAT v2:2.15	CheckM v2.4.0, GTDB-tk v1.3.0,GTDB database release 220
3300046451_74	3300046451	Bacteria;Pseudomonadota;Alphaproteobacteria;SMXQ01;SMXQ01;SMXQ01	94.15	0.25	2218318	Pilot	Proteobacteria	Prokaryote	MetaBAT v2:2.15	CheckM v2.4.0, GTDB-tk v1.3.0,GTDB database release 220
3300046451_75	3300046451	Bacteria;Pseudomonadota;Gammaproteobacteria;Pseudomonadales;Porticoccaceae;HTCC2207;HTCC2207 sp905181925	77.36	6.03	2254069	Pilot	Proteobacteria	Prokaryote	MetaBAT v2:2.15	CheckM v2.4.0, GTDB-tk v1.3.0,GTDB database release 220
3300046451_76	3300046451	Bacteria;Bacteroidota;Bacteroidia;Flavobacteriales;UA16;ASP10-05a;ASP10-05a sp905182895	68.51	0.4	2039838	Pilot	Bacteroidetes	Prokaryote	MetaBAT v2:2.15	CheckM v2.4.0, GTDB-tk v1.3.0,GTDB database release 220
3300046451_79	3300046451	Bacteria;Pseudomonadota;Alphaproteobacteria;Rhodobacterales;Rhodobacteraceae;UBA10365	90.14	2.22	1917859	Pilot	Proteobacteria	Prokaryote	MetaBAT v2:2.15	CheckM v2.4.0, GTDB-tk v1.3.0,GTDB database release 220
3300046451_80	3300046451	Bacteria;Verrucomicrobiota;Verrucomicrobiae;Verrucomicrobiales;Akkermansiaceae;SW10;SW10 sp026421245	96.36	1.7	4049015	Pilot	Verrucomicrobia	Prokaryote	MetaBAT v2:2.15	CheckM v2.4.0, GTDB-tk v1.3.0,GTDB database release 220
3300046451_81	3300046451	Bacteria;Pseudomonadota;Gammaproteobacteria;Pseudomonadales;Alcanivoracaceae;Alcanivorax;Alcanivorax sp947258575	99.88	0.37	3548234	Pilot	Proteobacteria	Prokaryote	MetaBAT v2:2.15	CheckM v2.4.0, GTDB-tk v1.3.0,GTDB database release 220
3300046451_82	3300046451	Bacteria;Pseudomonadota;Alphaproteobacteria;Rhodobacterales;Rhodobacteraceae;Planktomarina;Planktomarina sp905182325	55.68	5.04	2502084	Pilot	Proteobacteria	Prokaryote	MetaBAT v2:2.15	CheckM v2.4.0, GTDB-tk v1.3.0,GTDB database release 220
3300046451_85	3300046451	Bacteria;Pseudomonadota;Gammaproteobacteria;JAURFX01;JAURFX01;JAURFX01	88.83	0	1269025	Pilot	Proteobacteria	Prokaryote	MetaBAT v2:2.15	CheckM v2.4.0, GTDB-tk v1.3.0,GTDB database release 220
3300046451_86	3300046451	Bacteria;Verrucomicrobiota;Verrucomicrobiae;Limisphaerales;GCA-2715965;GCA-2715965	80.33	3.38	5068239	Pilot	Verrucomicrobia	Prokaryote	MetaBAT v2:2.15	CheckM v2.4.0, GTDB-tk v1.3.0,GTDB database release 220
3300046451_89	3300046451	Bacteria;Latescibacterota;UBA2968;UBA8231;UBA8231	83.52	4.4	5529566	Pilot	unknown/other	Prokaryote	MetaBAT v2:2.15	CheckM v2.4.0, GTDB-tk v1.3.0,GTDB database release 220
3300046451_9	3300046451	Bacteria;Actinomycetota;Acidimicrobiia;Acidimicrobiales;UBA10347;UBA10347;UBA10347 sp905182135	69.57	2.99	2712640	Pilot	Actinobacteria	Prokaryote	MetaBAT v2:2.15	CheckM v2.4.0, GTDB-tk v1.3.0,GTDB database release 220
3300046451_91	3300046451	Bacteria;Pseudomonadota;Gammaproteobacteria;Pseudomonadales;Litorivicinaceae;HIMB30;HIMB30 sp028339155	62.07	0.86	1498800	Pilot	Proteobacteria	Prokaryote	MetaBAT v2:2.15	CheckM v2.4.0, GTDB-tk v1.3.0,GTDB database release 220
3300046451_92	3300046451	Bacteria;Marinisomatota;Marinisomatia;Marinisomatales;UBA1611;GCA-2722105;GCA-2722105 sp913045415	54.36	0	931366	Pilot	Marinimicrobia	Prokaryote	MetaBAT v2:2.15	CheckM v2.4.0, GTDB-tk v1.3.0,GTDB database release 220
3300046451_93	3300046451	Bacteria;Pseudomonadota;Gammaproteobacteria;UBA4486;UBA4486;UBA7359;UBA7359 sp905182825	78.67	2.78	1538444	Pilot	Proteobacteria	Prokaryote	MetaBAT v2:2.15	CheckM v2.4.0, GTDB-tk v1.3.0,GTDB database release 220
3300046451_96	3300046451	Bacteria;Verrucomicrobiota;Verrucomicrobiae;Limisphaerales;UBA1096	81.69	4.05	5340612	Pilot	Verrucomicrobia	Prokaryote	MetaBAT v2:2.15	CheckM v2.4.0, GTDB-tk v1.3.0,GTDB database release 220
3300046451_97	3300046451	Bacteria;Actinomycetota;Actinomycetes;S36-B12;S36-B12;UBA4592;UBA4592 sp905181745	61.22	4.05	1122394	Pilot	Actinobacteria	Prokaryote	MetaBAT v2:2.15	CheckM v2.4.0, GTDB-tk v1.3.0,GTDB database release 220
3300046467_100	3300046467	Bacteria;Verrucomicrobiota;Lentisphaeria;JABSQK01;CAJWLW01;CAJWLW01	82.06	7.15	4242089	Pilot	Verrucomicrobia	Prokaryote	MetaBAT v2:2.15	CheckM v2.4.0, GTDB-tk v1.3.0,GTDB database release 220
3300046467_104	3300046467	Bacteria;Pseudomonadota;Gammaproteobacteria;Pseudomonadales;Spongiibacteraceae;Zhongshania;Zhongshania aliphaticivorans	89.44	1.38	3560872	Pilot	Proteobacteria	Prokaryote	MetaBAT v2:2.15	CheckM v2.4.0, GTDB-tk v1.3.0,GTDB database release 220
3300046467_105	3300046467	Bacteria;Chloroflexota;Dehalococcoidia;UBA1151;UBA1328;UBA1328	66.83	0.5	1861093	Pilot	unknown/other	Prokaryote	MetaBAT v2:2.15	CheckM v2.4.0, GTDB-tk v1.3.0,GTDB database release 220
3300046467_107	3300046467	Bacteria;Acidobacteriota;UBA6911;RPQK01;RPQK01	81.88	1.14	1605137	Pilot	unknown/other	Prokaryote	MetaBAT v2:2.15	CheckM v2.4.0, GTDB-tk v1.3.0,GTDB database release 220
3300046467_111	3300046467	Bacteria;Pseudomonadota;Gammaproteobacteria;Pseudomonadales;Halieaceae;Halioglobus;Halioglobus sp028825045	64.66	0	2435451	Pilot	Proteobacteria	Prokaryote	MetaBAT v2:2.15	CheckM v2.4.0, GTDB-tk v1.3.0,GTDB database release 220
3300046467_118	3300046467	Bacteria;Actinomycetota;Acidimicrobiia;Acidimicrobiales;MedAcidi-G1;UBA9410;UBA9410 sp014240365	91.17	1.28	1877805	Pilot	Actinobacteria	Prokaryote	MetaBAT v2:2.15	CheckM v2.4.0, GTDB-tk v1.3.0,GTDB database release 220
3300046467_124	3300046467	Bacteria;Chloroflexota;Dehalococcoidia;SAR202;CAJWER01;CAJWER01	81.35	0.99	2652484	Pilot	unknown/other	Prokaryote	MetaBAT v2:2.15	CheckM v2.4.0, GTDB-tk v1.3.0,GTDB database release 220
3300046467_126	3300046467	Bacteria;Pseudomonadota;Gammaproteobacteria;Rariloculales;Rariloculaceae;SMWC01	78.01	2.14	2306381	Pilot	Proteobacteria	Prokaryote	MetaBAT v2:2.15	CheckM v2.4.0, GTDB-tk v1.3.0,GTDB database release 220
3300046467_127	3300046467	Bacteria;Pseudomonadota;Gammaproteobacteria;Enterobacterales;Alteromonadaceae;Cognaticolwellia;Cognaticolwellia sp003061515	99.66	0.94	4337412	Pilot	Proteobacteria	Prokaryote	MetaBAT v2:2.15	CheckM v2.4.0, GTDB-tk v1.3.0,GTDB database release 220
3300046467_128	3300046467	Bacteria;Pseudomonadota;Alphaproteobacteria;UBA828;UBA828;PTKB01	75.25	2.91	2584734	Pilot	Proteobacteria	Prokaryote	MetaBAT v2:2.15	CheckM v2.4.0, GTDB-tk v1.3.0,GTDB database release 220
3300046467_129	3300046467	Bacteria;Pseudomonadota;Gammaproteobacteria;Pseudomonadales;Porticoccaceae;HTCC2207;HTCC2207 sp014381985	91.1	1.11	2214101	Pilot	Proteobacteria	Prokaryote	MetaBAT v2:2.15	CheckM v2.4.0, GTDB-tk v1.3.0,GTDB database release 220
3300046467_13	3300046467	Archaea;Thermoplasmatota;Poseidoniia;Poseidoniales;Thalassarchaeaceae;MGIIb-Q1	58.8	2.44	1291494	Pilot	Thermoplasmatota	Prokaryote	MetaBAT v2:2.15	CheckM v2.4.0, GTDB-tk v1.3.0,GTDB database release 220
3300046467_131	3300046467	Bacteria;Actinomycetota;Actinomycetes;S36-B12;UBA10799;UBA10799	77.62	4.02	2247779	Pilot	Actinobacteria	Prokaryote	MetaBAT v2:2.15	CheckM v2.4.0, GTDB-tk v1.3.0,GTDB database release 220
3300046467_133	3300046467	Bacteria;Acidobacteriota;Vicinamibacteria;Vicinamibacterales;UBA8438	54.44	1.72	1479099	Pilot	unknown/other	Prokaryote	MetaBAT v2:2.15	CheckM v2.4.0, GTDB-tk v1.3.0,GTDB database release 220
3300046467_137	3300046467	Bacteria;Planctomycetota;Planctomycetia;Pirellulales;Pirellulaceae	74.69	3.45	4548739	Pilot	Planctomycetes	Prokaryote	MetaBAT v2:2.15	CheckM v2.4.0, GTDB-tk v1.3.0,GTDB database release 220
3300046467_14	3300046467	Bacteria;Pseudomonadota;Gammaproteobacteria;GCA-2729495;GCA-2729495;GCA-2729495	56.03	1.72	1719607	Pilot	Proteobacteria	Prokaryote	MetaBAT v2:2.15	CheckM v2.4.0, GTDB-tk v1.3.0,GTDB database release 220
3300046467_144	3300046467	Bacteria;Bacteroidota;Bacteroidia;Flavobacteriales;UBA7430;UBA6772	82.76	4.64	1627359	Pilot	Bacteroidetes	Prokaryote	MetaBAT v2:2.15	CheckM v2.4.0, GTDB-tk v1.3.0,GTDB database release 220
3300046467_145	3300046467	Bacteria;Chloroflexota;Dehalococcoidia;SAR202;UBA826;UBA11996;UBA11996 sp002708495	85.64	4.03	2079714	Pilot	unknown/other	Prokaryote	MetaBAT v2:2.15	CheckM v2.4.0, GTDB-tk v1.3.0,GTDB database release 220
3300046467_146	3300046467	Bacteria;Actinomycetota;Acidimicrobiia;Acidimicrobiales;MedAcidi-G1;S20-B6;S20-B6 sp002699725	90.21	3.42	2099289	Pilot	Actinobacteria	Prokaryote	MetaBAT v2:2.15	CheckM v2.4.0, GTDB-tk v1.3.0,GTDB database release 220
3300046467_15	3300046467	Bacteria;Planctomycetota;Planctomycetia;Pirellulales;Pirellulaceae;GCA-2718815	78.55	0.68	5830336	Pilot	Planctomycetes	Prokaryote	MetaBAT v2:2.15	CheckM v2.4.0, GTDB-tk v1.3.0,GTDB database release 220
3300046467_151	3300046467	Archaea;Thermoplasmatota;Poseidoniia;Poseidoniales;Thalassarchaeaceae;MGIIb-O1;MGIIb-O1 sp002498525	63.16	0	1255583	Pilot	Thermoplasmatota	Prokaryote	MetaBAT v2:2.15	CheckM v2.4.0, GTDB-tk v1.3.0,GTDB database release 220
3300046467_154	3300046467	Bacteria;Pseudomonadota;Gammaproteobacteria;Pseudomonadales;Azotimanducaceae_A;UBA9659;UBA9659 sp018665025	69.46	2.94	3568685	Pilot	Proteobacteria	Prokaryote	MetaBAT v2:2.15	CheckM v2.4.0, GTDB-tk v1.3.0,GTDB database release 220
3300046467_156	3300046467	Bacteria;Myxococcota_A;UBA9160;UBA9160;UBA4427	91.03	1.51	4685397	Pilot	unknown/other	Prokaryote	MetaBAT v2:2.15	CheckM v2.4.0, GTDB-tk v1.3.0,GTDB database release 220
3300046467_157	3300046467	Bacteria;Verrucomicrobiota;Kiritimatiellia;CAJWTS01;CAJWTS01;CAJWTS01;CAJWTS01 sp913047795	83.78	5.07	3005562	Pilot	Verrucomicrobia	Prokaryote	MetaBAT v2:2.15	CheckM v2.4.0, GTDB-tk v1.3.0,GTDB database release 220
3300046467_16	3300046467	Bacteria;Pseudomonadota;Gammaproteobacteria;Pseudomonadales;Marinomonadaceae;Marinomonas;Marinomonas primoryensis	57.61	1.2	2702622	Pilot	Proteobacteria	Prokaryote	MetaBAT v2:2.15	CheckM v2.4.0, GTDB-tk v1.3.0,GTDB database release 220
3300046467_163	3300046467	Bacteria;Pseudomonadota;Alphaproteobacteria;Rhodobacterales;Rhodobacteraceae;Sulfitobacter;Sulfitobacter pontiacus	98.4	0.96	3323863	Pilot	Proteobacteria	Prokaryote	MetaBAT v2:2.15	CheckM v2.4.0, GTDB-tk v1.3.0,GTDB database release 220
3300046467_165	3300046467	Bacteria;Verrucomicrobiota;Kiritimatiellia;UBA8416;JAPKCZ01	87.88	2.7	4549478	Pilot	Verrucomicrobia	Prokaryote	MetaBAT v2:2.15	CheckM v2.4.0, GTDB-tk v1.3.0,GTDB database release 220
3300046467_171	3300046467	Bacteria;Pseudomonadota;Gammaproteobacteria;Pseudomonadales;Oleiphilaceae;Marinobacter;Marinobacter shengliensis	65.52	0.29	2322864	Pilot	Proteobacteria	Prokaryote	MetaBAT v2:2.15	CheckM v2.4.0, GTDB-tk v1.3.0,GTDB database release 220
3300046467_174	3300046467	Bacteria;Bdellovibrionota;Bacteriovoracia;Bacteriovoracales;Bacteriovoracaceae;GCA-2720865	92.11	8.93	3908278	Pilot	unknown/other	Prokaryote	MetaBAT v2:2.15	CheckM v2.4.0, GTDB-tk v1.3.0,GTDB database release 220
3300046467_176	3300046467	Bacteria;Latescibacterota;UBA2968;UBA2968;UBA2968;UBA6620	82.35	4.86	6296888	Pilot	unknown/other	Prokaryote	MetaBAT v2:2.15	CheckM v2.4.0, GTDB-tk v1.3.0,GTDB database release 220
3300046467_178	3300046467	Bacteria;Chloroflexota;Dehalococcoidia;UBA2985;UBA2985;JASLXI01	90.76	0	1566205	Pilot	unknown/other	Prokaryote	MetaBAT v2:2.15	CheckM v2.4.0, GTDB-tk v1.3.0,GTDB database release 220
3300046467_179	3300046467	Bacteria;Pseudomonadota;Gammaproteobacteria;Pseudomonadales;Pseudohongiellaceae;UBA9145;UBA9145 sp012960305	79.61	0.56	2754303	Pilot	Proteobacteria	Prokaryote	MetaBAT v2:2.15	CheckM v2.4.0, GTDB-tk v1.3.0,GTDB database release 220
3300046467_181	3300046467	Bacteria;Myxococcota_A;UBA9160;UBA9160;UBA4427;UBA4427	89.59	2.47	2620290	Pilot	unknown/other	Prokaryote	MetaBAT v2:2.15	CheckM v2.4.0, GTDB-tk v1.3.0,GTDB database release 220
3300046467_20	3300046467	Bacteria;Pseudomonadota;Gammaproteobacteria;Pseudomonadales;Alcanivoracaceae;Alcanivorax;Alcanivorax sp947258575	99.88	0.37	3548253	Pilot	Proteobacteria	Prokaryote	MetaBAT v2:2.15	CheckM v2.4.0, GTDB-tk v1.3.0,GTDB database release 220
3300046467_24	3300046467	Bacteria;Planctomycetota;Planctomycetia;Pirellulales;Pirellulaceae;SAT2750;SAT2750 sp002708345	78.32	1.15	3543498	Pilot	Planctomycetes	Prokaryote	MetaBAT v2:2.15	CheckM v2.4.0, GTDB-tk v1.3.0,GTDB database release 220
3300046467_25	3300046467	Bacteria;Acidobacteriota;Vicinamibacteria;Vicinamibacterales;UBA8438;DTWD01	55.34	9.4	2496806	Pilot	unknown/other	Prokaryote	MetaBAT v2:2.15	CheckM v2.4.0, GTDB-tk v1.3.0,GTDB database release 220
3300046467_26	3300046467	Bacteria;Chloroflexota;Dehalococcoidia;UBA2963;UBA2963	56.31	1.16	701553	Pilot	unknown/other	Prokaryote	MetaBAT v2:2.15	CheckM v2.4.0, GTDB-tk v1.3.0,GTDB database release 220
3300046467_28	3300046467	Bacteria;Chloroflexota;Dehalococcoidia;UBA3495;UBA3495;UBA11650	95.71	3.17	4159564	Pilot	unknown/other	Prokaryote	MetaBAT v2:2.15	CheckM v2.4.0, GTDB-tk v1.3.0,GTDB database release 220
3300046467_29	3300046467	Bacteria;Desulfobacterota_B;Binatia;UBA12015;UBA12015;UBA12015	96.64	3.92	4173233	Pilot	unknown/other	Prokaryote	MetaBAT v2:2.15	CheckM v2.4.0, GTDB-tk v1.3.0,GTDB database release 220
3300046467_30	3300046467	Bacteria;Chloroflexota;Dehalococcoidia;UBA1151;UBA1151;GCA-2730555	74.26	0	1672903	Pilot	unknown/other	Prokaryote	MetaBAT v2:2.15	CheckM v2.4.0, GTDB-tk v1.3.0,GTDB database release 220
3300046467_31	3300046467	Bacteria;Chloroflexota;UBA11872;UBA11872;VXNJ01;JASLPR01	91.46	1.85	2484707	Pilot	unknown/other	Prokaryote	MetaBAT v2:2.15	CheckM v2.4.0, GTDB-tk v1.3.0,GTDB database release 220
3300046467_40	3300046467	Bacteria;Pseudomonadota;Gammaproteobacteria;Pseudomonadales;Azotimanducaceae_A;UBA4421	66.93	3.33	3306760	Pilot	Proteobacteria	Prokaryote	MetaBAT v2:2.15	CheckM v2.4.0, GTDB-tk v1.3.0,GTDB database release 220
3300046467_43	3300046467	Bacteria;Chloroflexota;Dehalococcoidia;UBA1151;UBA1151;UBA1151	88.78	0.22	2767910	Pilot	unknown/other	Prokaryote	MetaBAT v2:2.15	CheckM v2.4.0, GTDB-tk v1.3.0,GTDB database release 220
3300046467_48	3300046467	Bacteria;Planctomycetota;UBA8108;UBA8108;SXIK01	77.34	5.91	3148393	Pilot	Planctomycetes	Prokaryote	MetaBAT v2:2.15	CheckM v2.4.0, GTDB-tk v1.3.0,GTDB database release 220
3300046467_53	3300046467	Bacteria;Verrucomicrobiota;Verrucomicrobiae;Verrucomicrobiales;DEV007;CACIUL01	92.16	1.06	4153941	Pilot	Verrucomicrobia	Prokaryote	MetaBAT v2:2.15	CheckM v2.4.0, GTDB-tk v1.3.0,GTDB database release 220
3300046467_58	3300046467	Bacteria;Chloroflexota;Dehalococcoidia;UBA1127;UBA1127;UBA1127	75.86	1.68	1634306	Pilot	unknown/other	Prokaryote	MetaBAT v2:2.15	CheckM v2.4.0, GTDB-tk v1.3.0,GTDB database release 220
3300046467_59	3300046467	Bacteria;Pseudomonadota;Alphaproteobacteria;GCA-2731375;GCA-2731375;GCA-2731375	75.24	0.99	2831705	Pilot	Proteobacteria	Prokaryote	MetaBAT v2:2.15	CheckM v2.4.0, GTDB-tk v1.3.0,GTDB database release 220
3300046467_6	3300046467	Archaea;Thermoplasmatota;Poseidoniia;Poseidoniales;Thalassarchaeaceae;MGIIb-P;MGIIb-P sp028821675	55.23	0.27	1124887	Pilot	Thermoplasmatota	Prokaryote	MetaBAT v2:2.15	CheckM v2.4.0, GTDB-tk v1.3.0,GTDB database release 220
3300046467_60	3300046467	Archaea;Thermoplasmatota;Poseidoniia;Poseidoniales;Thalassarchaeaceae;MGIIb-P	73.15	0.8	1596365	Pilot	Thermoplasmatota	Prokaryote	MetaBAT v2:2.15	CheckM v2.4.0, GTDB-tk v1.3.0,GTDB database release 220
3300046467_61	3300046467	Bacteria;Chloroflexota;Dehalococcoidia;UBA2979;UBA2979;SHYR01	53.47	0	1420626	Pilot	unknown/other	Prokaryote	MetaBAT v2:2.15	CheckM v2.4.0, GTDB-tk v1.3.0,GTDB database release 220
3300046467_62	3300046467	Bacteria;Verrucomicrobiota;Kiritimatiellia;SLOV01;SLOV01	75.9	5.01	4661958	Pilot	Verrucomicrobia	Prokaryote	MetaBAT v2:2.15	CheckM v2.4.0, GTDB-tk v1.3.0,GTDB database release 220
3300046467_63	3300046467	Bacteria;Latescibacterota;UBA2968;UBA8231;UBA8231;UBA8231;UBA8231 sp003529325	91.21	5.59	5106938	Pilot	unknown/other	Prokaryote	MetaBAT v2:2.15	CheckM v2.4.0, GTDB-tk v1.3.0,GTDB database release 220
3300046467_64	3300046467	Archaea;Thermoplasmatota;Poseidoniia;Poseidoniales;Thalassarchaeaceae;MGIIb-Q1	68.93	8	1558284	Pilot	Thermoplasmatota	Prokaryote	MetaBAT v2:2.15	CheckM v2.4.0, GTDB-tk v1.3.0,GTDB database release 220
3300046467_67	3300046467	Bacteria;Actinomycetota;Acidimicrobiia;Acidimicrobiales;Poriferisodaliceae;UBA2110;UBA2110 sp002331465	94.02	2.14	2509011	Pilot	Actinobacteria	Prokaryote	MetaBAT v2:2.15	CheckM v2.4.0, GTDB-tk v1.3.0,GTDB database release 220
3300046467_68	3300046467	Bacteria;Pseudomonadota;Gammaproteobacteria;Pseudomonadales;Azotimanducaceae_A;UBA9926;UBA9926 sp028822125	75.86	1.73	3951032	Pilot	Proteobacteria	Prokaryote	MetaBAT v2:2.15	CheckM v2.4.0, GTDB-tk v1.3.0,GTDB database release 220
3300046467_69	3300046467	Bacteria;Pseudomonadota;Gammaproteobacteria;Arenicellales;UBA868;REDSEA-S09-B13;REDSEA-S09-B13 sp002456995	55.01	0.42	1804418	Pilot	Proteobacteria	Prokaryote	MetaBAT v2:2.15	CheckM v2.4.0, GTDB-tk v1.3.0,GTDB database release 220
3300046467_71	3300046467	Bacteria;Actinomycetota;Acidimicrobiia;Acidimicrobiales;MedAcidi-G1;UBA9410;UBA9410 sp913030665	77.78	0.6	1240193	Pilot	Actinobacteria	Prokaryote	MetaBAT v2:2.15	CheckM v2.4.0, GTDB-tk v1.3.0,GTDB database release 220
3300046467_74	3300046467	Bacteria;Pseudomonadota;Gammaproteobacteria;UBA11654;UBA11654;CACPJA01	51.12	3.69	1228342	Pilot	Proteobacteria	Prokaryote	MetaBAT v2:2.15	CheckM v2.4.0, GTDB-tk v1.3.0,GTDB database release 220
3300046467_77	3300046467	Bacteria;Planctomycetota;Planctomycetia;Pirellulales;Pirellulaceae;SAT2750	84.89	0	4472676	Pilot	Planctomycetes	Prokaryote	MetaBAT v2:2.15	CheckM v2.4.0, GTDB-tk v1.3.0,GTDB database release 220
3300046467_83	3300046467	Bacteria;Chloroflexota;Dehalococcoidia;UBA3495;UBA3495;UBA9611	92.36	8.28	3479933	Pilot	unknown/other	Prokaryote	MetaBAT v2:2.15	CheckM v2.4.0, GTDB-tk v1.3.0,GTDB database release 220
3300046467_84	3300046467	Bacteria;Chloroflexota;Dehalococcoidia;UBA1151;UBA1328;UBA1328	91.03	2.97	2673484	Pilot	unknown/other	Prokaryote	MetaBAT v2:2.15	CheckM v2.4.0, GTDB-tk v1.3.0,GTDB database release 220
3300046467_86	3300046467	Bacteria;Planctomycetota;Planctomycetia;Pirellulales;Pirellulaceae;UBA721	64.61	2.87	3348008	Pilot	Planctomycetes	Prokaryote	MetaBAT v2:2.15	CheckM v2.4.0, GTDB-tk v1.3.0,GTDB database release 220
3300046467_9	3300046467	Archaea;Thermoproteota;Nitrososphaeria;Nitrososphaerales;UBA57;UBA57	57.8	1.94	497359	Pilot	unknown/other	Prokaryote	MetaBAT v2:2.15	CheckM v2.4.0, GTDB-tk v1.3.0,GTDB database release 220
3300046467_90	3300046467	Bacteria;Planctomycetota;UBA8108;UBA8108;UBA8108;UBA8108;UBA8108 sp003509045	85.14	4.3	4591579	Pilot	Planctomycetes	Prokaryote	MetaBAT v2:2.15	CheckM v2.4.0, GTDB-tk v1.3.0,GTDB database release 220
3300046467_96	3300046467	Archaea;Thermoplasmatota;Poseidoniia;Poseidoniales;Thalassarchaeaceae;MGIIb-O1;MGIIb-O1 sp8684u	57.64	1.6	1030659	Pilot	Thermoplasmatota	Prokaryote	MetaBAT v2:2.15	CheckM v2.4.0, GTDB-tk v1.3.0,GTDB database release 220
3300046467_98	3300046467	Bacteria;Pseudomonadota;Gammaproteobacteria;Enterobacterales;Shewanellaceae;Shewanella;Shewanella sp002836315	50.88	0	1697075	Pilot	Proteobacteria	Prokaryote	MetaBAT v2:2.15	CheckM v2.4.0, GTDB-tk v1.3.0,GTDB database release 220
3300046467_99	3300046467	Bacteria;Chloroflexota;Dehalococcoidia;SAR202;UBA2962	92.74	0.99	2084704	Pilot	unknown/other	Prokaryote	MetaBAT v2:2.15	CheckM v2.4.0, GTDB-tk v1.3.0,GTDB database release 220
3300046532_100	3300046532	Bacteria;Pseudomonadota;Gammaproteobacteria;Pseudomonadales;Pseudohongiellaceae;RFVC01	88.28	5.96	2746958	Pilot	Proteobacteria	Prokaryote	MetaBAT v2:2.15	CheckM v2.4.0, GTDB-tk v1.3.0,GTDB database release 220
3300046532_107	3300046532	Archaea;Thermoplasmatota;Poseidoniia;Poseidoniales;Poseidoniaceae;MGIIa-L1;MGIIa-L1 sp905182635	64.36	0	1508080	Pilot	Thermoplasmatota	Prokaryote	MetaBAT v2:2.15	CheckM v2.4.0, GTDB-tk v1.3.0,GTDB database release 220
3300046532_108	3300046532	Bacteria;Chloroflexota;Dehalococcoidia;UBA2963;UBA2963;CALGTL01	87.97	1.54	2976329	Pilot	unknown/other	Prokaryote	MetaBAT v2:2.15	CheckM v2.4.0, GTDB-tk v1.3.0,GTDB database release 220
3300046532_11	3300046532	Bacteria;Chloroflexota;Dehalococcoidia;UBA2979;UBA2979;UBA6955	76.4	4.07	1691631	Pilot	unknown/other	Prokaryote	MetaBAT v2:2.15	CheckM v2.4.0, GTDB-tk v1.3.0,GTDB database release 220
3300046532_112	3300046532	Bacteria;Actinomycetota;Acidimicrobiia;Acidimicrobiales;Poriferisodaliceae;UBA9040;UBA9040 sp905182565	86.32	3.85	2219235	Pilot	Actinobacteria	Prokaryote	MetaBAT v2:2.15	CheckM v2.4.0, GTDB-tk v1.3.0,GTDB database release 220
3300046532_117	3300046532	Archaea;Thermoplasmatota;Poseidoniia;Poseidoniales;Thalassarchaeaceae;MGIIb-O2	64.8	1.6	994111	Pilot	Thermoplasmatota	Prokaryote	MetaBAT v2:2.15	CheckM v2.4.0, GTDB-tk v1.3.0,GTDB database release 220
3300046532_119	3300046532	Bacteria;Pseudomonadota;Gammaproteobacteria;Rariloculales;Rariloculaceae;UBA6522	69.77	1.94	1669621	Pilot	Proteobacteria	Prokaryote	MetaBAT v2:2.15	CheckM v2.4.0, GTDB-tk v1.3.0,GTDB database release 220
3300046532_12	3300046532	Bacteria;Chloroflexota;Dehalococcoidia;UBA2985;UBA2985;JASLXI01	84.52	0.11	1009211	Pilot	unknown/other	Prokaryote	MetaBAT v2:2.15	CheckM v2.4.0, GTDB-tk v1.3.0,GTDB database release 220
3300046532_124	3300046532	Bacteria;Pseudomonadota;Gammaproteobacteria;SAR86;D2472;MED-G78;MED-G78 sp905181955	54.04	4.88	1110356	Pilot	Proteobacteria	Prokaryote	MetaBAT v2:2.15	CheckM v2.4.0, GTDB-tk v1.3.0,GTDB database release 220
3300046532_13	3300046532	Bacteria;Pseudomonadota;Alphaproteobacteria;Rhodobacterales;Rhodobacteraceae;Planktomarina;Planktomarina sp017856985	58.77	2.84	1529348	Pilot	Proteobacteria	Prokaryote	MetaBAT v2:2.15	CheckM v2.4.0, GTDB-tk v1.3.0,GTDB database release 220
3300046532_132	3300046532	Bacteria;Pseudomonadota;Alphaproteobacteria;CAIVPW01;CAIVPW01;JABHVE01	71.23	0.58	1048910	Pilot	Proteobacteria	Prokaryote	MetaBAT v2:2.15	CheckM v2.4.0, GTDB-tk v1.3.0,GTDB database release 220
3300046532_133	3300046532	Bacteria;Planctomycetota;Planctomycetia;Pirellulales;Pirellulaceae;Rubripirellula;Rubripirellula sp028823035	94.64	0	5727381	Pilot	Planctomycetes	Prokaryote	MetaBAT v2:2.15	CheckM v2.4.0, GTDB-tk v1.3.0,GTDB database release 220
3300046532_134	3300046532	Bacteria;Pseudomonadota;Alphaproteobacteria;Sphingomonadales;Sphingomonadaceae;Qipengyuania;Qipengyuania sp016764075	55.18	0.46	1455247	Pilot	Proteobacteria	Prokaryote	MetaBAT v2:2.15	CheckM v2.4.0, GTDB-tk v1.3.0,GTDB database release 220
3300046532_14	3300046532	Bacteria;Marinisomatota;Marinisomatia;Marinisomatales;TCS55;TCS55;TCS55 sp002715035	63.92	0	899468	Pilot	Marinimicrobia	Prokaryote	MetaBAT v2:2.15	CheckM v2.4.0, GTDB-tk v1.3.0,GTDB database release 220
3300046532_141	3300046532	Bacteria;Verrucomicrobiota;Verrucomicrobiae;Opitutales;Coraliomargaritaceae;Lentimonas;Lentimonas sp905182435	56.67	0.68	976864	Pilot	Verrucomicrobia	Prokaryote	MetaBAT v2:2.15	CheckM v2.4.0, GTDB-tk v1.3.0,GTDB database release 220
3300046532_145	3300046532	Bacteria;Pseudomonadota;Alphaproteobacteria;Pelagibacterales;Pelagibacteraceae;Pelagibacter	58.42	6.63	1034926	Pilot	Proteobacteria	Prokaryote	MetaBAT v2:2.15	CheckM v2.4.0, GTDB-tk v1.3.0,GTDB database release 220
3300046532_146	3300046532	Bacteria;Latescibacterota;UBA2968;UBA8231;UBA8231	53.61	1.72	4506066	Pilot	unknown/other	Prokaryote	MetaBAT v2:2.15	CheckM v2.4.0, GTDB-tk v1.3.0,GTDB database release 220
3300046532_151	3300046532	Bacteria;Chloroflexota;Dehalococcoidia;UBA1151;UBA1151;GCA-2730555	76.67	0.99	1821726	Pilot	unknown/other	Prokaryote	MetaBAT v2:2.15	CheckM v2.4.0, GTDB-tk v1.3.0,GTDB database release 220
3300046532_153	3300046532	Bacteria;Pseudomonadota;Gammaproteobacteria;Pseudomonadales;Alcanivoracaceae;Alcanivorax;Alcanivorax sp947258575	91.2	3.07	3164798	Pilot	Proteobacteria	Prokaryote	MetaBAT v2:2.15	CheckM v2.4.0, GTDB-tk v1.3.0,GTDB database release 220
3300046532_155	3300046532	Bacteria;Actinomycetota;Actinomycetes;S36-B12;UBA10799;UBA10799	97.63	0.63	2242750	Pilot	Actinobacteria	Prokaryote	MetaBAT v2:2.15	CheckM v2.4.0, GTDB-tk v1.3.0,GTDB database release 220
3300046532_156	3300046532	Bacteria;Pseudomonadota;Alphaproteobacteria;TMED25;TMED25	54.78	0	1334707	Pilot	Proteobacteria	Prokaryote	MetaBAT v2:2.15	CheckM v2.4.0, GTDB-tk v1.3.0,GTDB database release 220
3300046532_157	3300046532	Bacteria;Planctomycetota;Planctomycetia;Pirellulales;UBA7805;UBA7805	92.46	0	2951144	Pilot	Planctomycetes	Prokaryote	MetaBAT v2:2.15	CheckM v2.4.0, GTDB-tk v1.3.0,GTDB database release 220
3300046532_16	3300046532	Bacteria;Pseudomonadota;Alphaproteobacteria;Thalassobaculales;Thalassobaculaceae;JADHLJ01;JADHLJ01 sp937776645	93.26	1.32	3845751	Pilot	Proteobacteria	Prokaryote	MetaBAT v2:2.15	CheckM v2.4.0, GTDB-tk v1.3.0,GTDB database release 220
3300046532_160	3300046532	Bacteria;Pseudomonadota;Gammaproteobacteria;Pseudomonadales;Azotimanducaceae_A;UBA9926;UBA9926 sp905182155	83.1	5	3166227	Pilot	Proteobacteria	Prokaryote	MetaBAT v2:2.15	CheckM v2.4.0, GTDB-tk v1.3.0,GTDB database release 220
3300046532_161	3300046532	Bacteria;Chloroflexota;Dehalococcoidia;UBA1151;UBA1151;GCA-2730555	56.4	0	2284645	Pilot	unknown/other	Prokaryote	MetaBAT v2:2.15	CheckM v2.4.0, GTDB-tk v1.3.0,GTDB database release 220
3300046532_162	3300046532	Bacteria;Chloroflexota;Dehalococcoidia;UBA1127;UBA1127;UBA1127	72.56	0	1398094	Pilot	unknown/other	Prokaryote	MetaBAT v2:2.15	CheckM v2.4.0, GTDB-tk v1.3.0,GTDB database release 220
3300046532_163	3300046532	Bacteria;Bacteroidota;Bacteroidia;Flavobacteriales;BACL11;DUAL01;DUAL01 sp012960835	62.17	1.61	855798	Pilot	Bacteroidetes	Prokaryote	MetaBAT v2:2.15	CheckM v2.4.0, GTDB-tk v1.3.0,GTDB database release 220
3300046532_165	3300046532	Bacteria;Pseudomonadota;Gammaproteobacteria;PS1;Thioglobaceae;Pseudothioglobus;Pseudothioglobus sp913057955	54.22	0	865088	Pilot	Proteobacteria	Prokaryote	MetaBAT v2:2.15	CheckM v2.4.0, GTDB-tk v1.3.0,GTDB database release 220
3300046532_168	3300046532	Archaea;Thermoplasmatota;Poseidoniia;Poseidoniales;Poseidoniaceae;MGIIa-K1	50.44	0.8	1065776	Pilot	Thermoplasmatota	Prokaryote	MetaBAT v2:2.15	CheckM v2.4.0, GTDB-tk v1.3.0,GTDB database release 220
3300046532_169	3300046532	Bacteria;Pseudomonadota;Alphaproteobacteria;SMXQ01;SMXQ01	87.76	9.37	2781432	Pilot	Proteobacteria	Prokaryote	MetaBAT v2:2.15	CheckM v2.4.0, GTDB-tk v1.3.0,GTDB database release 220
3300046532_170	3300046532	Bacteria;Actinomycetota;Acidimicrobiia;Acidimicrobiales;MedAcidi-G1;S20-B6;S20-B6 sp002699725	77.05	0.43	1814451	Pilot	Actinobacteria	Prokaryote	MetaBAT v2:2.15	CheckM v2.4.0, GTDB-tk v1.3.0,GTDB database release 220
3300046532_171	3300046532	Bacteria;Planctomycetota;Planctomycetia;Planctomycetales;Planctomycetaceae	69.63	1.63	5007824	Pilot	Planctomycetes	Prokaryote	MetaBAT v2:2.15	CheckM v2.4.0, GTDB-tk v1.3.0,GTDB database release 220
3300046532_177	3300046532	Bacteria;Pseudomonadota;Gammaproteobacteria;GCA-2729495;GCA-2729495;JABIQA01;JABIQA01 sp913058165	79.49	2.24	1996999	Pilot	Proteobacteria	Prokaryote	MetaBAT v2:2.15	CheckM v2.4.0, GTDB-tk v1.3.0,GTDB database release 220
3300046532_178	3300046532	Bacteria;Verrucomicrobiota;Verrucomicrobiae;Opitutales;Opitutaceae;Pelagisphaera;Pelagisphaera sp028822375	70.69	0	3604058	Pilot	Verrucomicrobia	Prokaryote	MetaBAT v2:2.15	CheckM v2.4.0, GTDB-tk v1.3.0,GTDB database release 220
3300046532_179	3300046532	Bacteria;Pseudomonadota;Alphaproteobacteria;Rhodospirillales_A;UBA2165;GCA-2687515	94.78	2.16	4123723	Pilot	Proteobacteria	Prokaryote	MetaBAT v2:2.15	CheckM v2.4.0, GTDB-tk v1.3.0,GTDB database release 220
3300046532_18	3300046532	Bacteria;SAR324;SAR324;SAR324;NAC60-12;UBA8110;UBA8110 sp002707655	60.37	0.89	1732575	Pilot	unknown/other	Prokaryote	MetaBAT v2:2.15	CheckM v2.4.0, GTDB-tk v1.3.0,GTDB database release 220
3300046532_180	3300046532	Bacteria;Actinomycetota;Acidimicrobiia;Acidimicrobiales;UBA10347;UBA10347;UBA10347 sp905182135	80.71	1.28	3308082	Pilot	Actinobacteria	Prokaryote	MetaBAT v2:2.15	CheckM v2.4.0, GTDB-tk v1.3.0,GTDB database release 220
3300046532_181	3300046532	Bacteria;Pseudomonadota;Alphaproteobacteria;UBA8366;UBA8366;GCA-002724395	79.87	1.97	3118151	Pilot	Proteobacteria	Prokaryote	MetaBAT v2:2.15	CheckM v2.4.0, GTDB-tk v1.3.0,GTDB database release 220
3300046532_185	3300046532	Bacteria;Chloroflexota;Dehalococcoidia;UBA2963;UBA2963;JAQBVZ01	88.98	0.22	1809129	Pilot	unknown/other	Prokaryote	MetaBAT v2:2.15	CheckM v2.4.0, GTDB-tk v1.3.0,GTDB database release 220
3300046532_188	3300046532	Bacteria;Pseudomonadota;Gammaproteobacteria;Pseudomonadales;Azotimanducaceae_A;UBA4421	55.9	1.67	2905259	Pilot	Proteobacteria	Prokaryote	MetaBAT v2:2.15	CheckM v2.4.0, GTDB-tk v1.3.0,GTDB database release 220
3300046532_196	3300046532	Bacteria;Chloroflexota;Dehalococcoidia;SAR202;CAJWER01;CAJWER01	77.44	0	1974868	Pilot	unknown/other	Prokaryote	MetaBAT v2:2.15	CheckM v2.4.0, GTDB-tk v1.3.0,GTDB database release 220
3300046532_197	3300046532	Bacteria;Myxococcota_A;UBA9160;UBA9160;UBA4427;JAZXM01	72.82	0.84	3292119	Pilot	unknown/other	Prokaryote	MetaBAT v2:2.15	CheckM v2.4.0, GTDB-tk v1.3.0,GTDB database release 220
3300046532_204	3300046532	Bacteria;Planctomycetota;Phycisphaerae;Phycisphaerales;SM1A02;JAKVBQ01	96.59	0.57	3451366	Pilot	Planctomycetes	Prokaryote	MetaBAT v2:2.15	CheckM v2.4.0, GTDB-tk v1.3.0,GTDB database release 220
3300046532_208	3300046532	Bacteria;Pseudomonadota;Gammaproteobacteria;Pseudomonadales;Pseudohongiellaceae;UBA9145	91.48	2.81	3125286	Pilot	Proteobacteria	Prokaryote	MetaBAT v2:2.15	CheckM v2.4.0, GTDB-tk v1.3.0,GTDB database release 220
3300046532_209	3300046532	Bacteria;Gemmatimonadota;Gemmatimonadetes;Longimicrobiales;UBA6960;GCA-2718595;GCA-2718595 sp028822645	87.85	2.2	1821813	Pilot	unknown/other	Prokaryote	MetaBAT v2:2.15	CheckM v2.4.0, GTDB-tk v1.3.0,GTDB database release 220
3300046532_21	3300046532	Bacteria;Pseudomonadota;Alphaproteobacteria;Micropepsales;Micropepsaceae;CAIYRG01	98.48	1.24	2850053	Pilot	Proteobacteria	Prokaryote	MetaBAT v2:2.15	CheckM v2.4.0, GTDB-tk v1.3.0,GTDB database release 220
3300046532_212	3300046532	Bacteria;Verrucomicrobiota;Verrucomicrobiae;Limisphaerales;GCA-2715965;GCA-2715965	89.87	4.05	5277794	Pilot	Verrucomicrobia	Prokaryote	MetaBAT v2:2.15	CheckM v2.4.0, GTDB-tk v1.3.0,GTDB database release 220
3300046532_213	3300046532	Bacteria;Myxococcota;UBA796;UBA796	71.52	0	3107852	Pilot	unknown/other	Prokaryote	MetaBAT v2:2.15	CheckM v2.4.0, GTDB-tk v1.3.0,GTDB database release 220
3300046532_214	3300046532	Bacteria;Gemmatimonadota;Gemmatimonadetes;Longimicrobiales;UBA6960;UBA822	83.64	5.59	2852585	Pilot	unknown/other	Prokaryote	MetaBAT v2:2.15	CheckM v2.4.0, GTDB-tk v1.3.0,GTDB database release 220
3300046532_215	3300046532	Archaea;Thermoplasmatota;Poseidoniia;Poseidoniales;Poseidoniaceae;MGIIa-K2;MGIIa-K2 sp905181715	71.64	2.4	1599170	Pilot	Thermoplasmatota	Prokaryote	MetaBAT v2:2.15	CheckM v2.4.0, GTDB-tk v1.3.0,GTDB database release 220
3300046532_216	3300046532	Bacteria;Pseudomonadota;Alphaproteobacteria;Caulobacterales;Hyphomonadaceae;Hyphomonas;Hyphomonas sp000682775	90.85	0.81	3051657	Pilot	Proteobacteria	Prokaryote	MetaBAT v2:2.15	CheckM v2.4.0, GTDB-tk v1.3.0,GTDB database release 220
3300046532_218	3300046532	Bacteria;Planctomycetota;UBA1135;UBA2386;UBA2386;GCA-2684655;GCA-2684655 sp937906475	91.74	0	4410985	Pilot	Planctomycetes	Prokaryote	MetaBAT v2:2.15	CheckM v2.4.0, GTDB-tk v1.3.0,GTDB database release 220
3300046532_220	3300046532	Bacteria;SAR324;SAR324;SAR324;NAC60-12;Arctic96AD-7;Arctic96AD-7 sp905182865	50.4	0	1172029	Pilot	unknown/other	Prokaryote	MetaBAT v2:2.15	CheckM v2.4.0, GTDB-tk v1.3.0,GTDB database release 220
3300046532_222	3300046532	Bacteria;Pseudomonadota;Alphaproteobacteria;MPNO01;UBA2964;WLWZ01;WLWZ01 sp905182615	50.16	0	1973314	Pilot	Proteobacteria	Prokaryote	MetaBAT v2:2.15	CheckM v2.4.0, GTDB-tk v1.3.0,GTDB database release 220
3300046532_224	3300046532	Bacteria;Planctomycetota;Planctomycetia;Pirellulales;Pirellulaceae;UBA721	66.67	5.26	3139855	Pilot	Planctomycetes	Prokaryote	MetaBAT v2:2.15	CheckM v2.4.0, GTDB-tk v1.3.0,GTDB database release 220
3300046532_25	3300046532	Bacteria;Pseudomonadota;Gammaproteobacteria;Pseudomonadales;Azotimanducaceae_A	89.89	4.63	4955889	Pilot	Proteobacteria	Prokaryote	MetaBAT v2:2.15	CheckM v2.4.0, GTDB-tk v1.3.0,GTDB database release 220
3300046532_26	3300046532	Bacteria;Chloroflexota;Dehalococcoidia;UBA2963;UBA2963;CALGTL01	70.24	1.98	2290825	Pilot	unknown/other	Prokaryote	MetaBAT v2:2.15	CheckM v2.4.0, GTDB-tk v1.3.0,GTDB database release 220
3300046532_28	3300046532	Bacteria;Planctomycetota;UBA1135;UBA1135;GCA-002686595;GCA-2720975;GCA-2720975 sp028823395	56.1	2.27	2369537	Pilot	Planctomycetes	Prokaryote	MetaBAT v2:2.15	CheckM v2.4.0, GTDB-tk v1.3.0,GTDB database release 220
3300046532_29	3300046532	Bacteria;Marinisomatota;Marinisomatia;Marinisomatales;Marinisomataceae;Marinisoma;Marinisoma sp905182795	53.85	0	508876	Pilot	Marinimicrobia	Prokaryote	MetaBAT v2:2.15	CheckM v2.4.0, GTDB-tk v1.3.0,GTDB database release 220
3300046532_32	3300046532	Bacteria;Pseudomonadota;Alphaproteobacteria;Rhodospirillales_A;JABJKH01;JABJKH01	77.61	1.66	2927230	Pilot	Proteobacteria	Prokaryote	MetaBAT v2:2.15	CheckM v2.4.0, GTDB-tk v1.3.0,GTDB database release 220
3300046532_37	3300046532	Bacteria;Planctomycetota;Phycisphaerae;Sedimentisphaerales;SM23-30	61.56	0	1952412	Pilot	Planctomycetes	Prokaryote	MetaBAT v2:2.15	CheckM v2.4.0, GTDB-tk v1.3.0,GTDB database release 220
3300046532_4	3300046532	Bacteria;Pseudomonadota;Alphaproteobacteria;UBA6615;UBA6615;UBA6615	51	1.68	1814030	Pilot	Proteobacteria	Prokaryote	MetaBAT v2:2.15	CheckM v2.4.0, GTDB-tk v1.3.0,GTDB database release 220
3300046532_40	3300046532	Archaea;Thermoplasmatota;Poseidoniia;MGIII;CG-Epi1;CG-Epi1	68.73	2.8	676176	Pilot	Thermoplasmatota	Prokaryote	MetaBAT v2:2.15	CheckM v2.4.0, GTDB-tk v1.3.0,GTDB database release 220
3300046532_42	3300046532	Archaea;Thermoplasmatota;Poseidoniia;Poseidoniales;Thalassarchaeaceae;MGIIb-O3;MGIIb-O3 sp905182515	74.53	0	1439221	Pilot	Thermoplasmatota	Prokaryote	MetaBAT v2:2.15	CheckM v2.4.0, GTDB-tk v1.3.0,GTDB database release 220
3300046532_43	3300046532	Bacteria;Pseudomonadota;Alphaproteobacteria;Rhodobacterales;Rhodobacteraceae;GCA-2697345	54.82	7.41	1748726	Pilot	Proteobacteria	Prokaryote	MetaBAT v2:2.15	CheckM v2.4.0, GTDB-tk v1.3.0,GTDB database release 220
3300046532_52	3300046532	Bacteria;Verrucomicrobiota;Verrucomicrobiae;Opitutales;MB11C04;MB11C04	68.19	3.72	3514231	Pilot	Verrucomicrobia	Prokaryote	MetaBAT v2:2.15	CheckM v2.4.0, GTDB-tk v1.3.0,GTDB database release 220
3300046532_54	3300046532	Bacteria;Planctomycetota;Phycisphaerae;Phycisphaerales;SM1A02;SP202	68.1	0	1581533	Pilot	Planctomycetes	Prokaryote	MetaBAT v2:2.15	CheckM v2.4.0, GTDB-tk v1.3.0,GTDB database release 220
3300046532_55	3300046532	Bacteria;Pseudomonadota;Gammaproteobacteria;UBA4486;UBA4486;CAMBTO01	67.69	1.42	1666184	Pilot	Proteobacteria	Prokaryote	MetaBAT v2:2.15	CheckM v2.4.0, GTDB-tk v1.3.0,GTDB database release 220
3300046532_59	3300046532	Bacteria;Pseudomonadota;Alphaproteobacteria;CADEGL01;CADEGL01;JABIRQ01	82.74	2.97	2702092	Pilot	Proteobacteria	Prokaryote	MetaBAT v2:2.15	CheckM v2.4.0, GTDB-tk v1.3.0,GTDB database release 220
3300046532_62	3300046532	Bacteria;Planctomycetota;UBA1135;UBA1135;GCA-002686595;JAKVCE01	51.75	0	1819421	Pilot	Planctomycetes	Prokaryote	MetaBAT v2:2.15	CheckM v2.4.0, GTDB-tk v1.3.0,GTDB database release 220
3300046532_64	3300046532	Bacteria;Pseudomonadota;Alphaproteobacteria;Rhodospirillales_A;CAMCUA01;CAMCUA01	67.24	0	2267330	Pilot	Proteobacteria	Prokaryote	MetaBAT v2:2.15	CheckM v2.4.0, GTDB-tk v1.3.0,GTDB database release 220
3300046532_67	3300046532	Archaea;Thermoplasmatota;Poseidoniia;Poseidoniales;Poseidoniaceae;UBA226	74	2.4	1523278	Pilot	Thermoplasmatota	Prokaryote	MetaBAT v2:2.15	CheckM v2.4.0, GTDB-tk v1.3.0,GTDB database release 220
3300046532_68	3300046532	Bacteria;Verrucomicrobiota;Lentisphaeria;JABSQK01;CAJWLW01	82.57	2.4	3501862	Pilot	Verrucomicrobia	Prokaryote	MetaBAT v2:2.15	CheckM v2.4.0, GTDB-tk v1.3.0,GTDB database release 220
3300046532_71	3300046532	Bacteria;Pseudomonadota;Gammaproteobacteria;Pseudomonadales;Halieaceae;Halioglobus;Halioglobus sp028825045	81.4	1.3	3131488	Pilot	Proteobacteria	Prokaryote	MetaBAT v2:2.15	CheckM v2.4.0, GTDB-tk v1.3.0,GTDB database release 220
3300046532_72	3300046532	Bacteria;Actinomycetota;Acidimicrobiia;Acidimicrobiales;MedAcidi-G1;UBA9410;UBA9410 sp014240365	86.75	0.85	1699307	Pilot	Actinobacteria	Prokaryote	MetaBAT v2:2.15	CheckM v2.4.0, GTDB-tk v1.3.0,GTDB database release 220
3300046532_75	3300046532	Bacteria;Verrucomicrobiota;Verrucomicrobiae;Limisphaerales;UBA1096	91.43	3.04	5615326	Pilot	Verrucomicrobia	Prokaryote	MetaBAT v2:2.15	CheckM v2.4.0, GTDB-tk v1.3.0,GTDB database release 220
3300046532_76	3300046532	Bacteria;Bacteroidota;Bacteroidia;Flavobacteriales;Schleiferiaceae;TMED14;TMED14 sp002378565	84.41	0.27	1217433	Pilot	Bacteroidetes	Prokaryote	MetaBAT v2:2.15	CheckM v2.4.0, GTDB-tk v1.3.0,GTDB database release 220
3300046532_79	3300046532	Bacteria;Latescibacterota;UBA2968;UBA8231;UBA8231;UBA8231	53.76	1.72	4561016	Pilot	unknown/other	Prokaryote	MetaBAT v2:2.15	CheckM v2.4.0, GTDB-tk v1.3.0,GTDB database release 220
3300046532_81	3300046532	Archaea;Halobacteriota;Halobacteria;Halobacteriales;UBA12382	56.92	0	713454	Pilot	Euryarchaeota	Prokaryote	MetaBAT v2:2.15	CheckM v2.4.0, GTDB-tk v1.3.0,GTDB database release 220
3300046532_84	3300046532	Bacteria;Pseudomonadota;Gammaproteobacteria;Pseudomonadales;Nitrincolaceae;ASP10-02a;ASP10-02a sp905182035	53.45	3.45	1365427	Pilot	Proteobacteria	Prokaryote	MetaBAT v2:2.15	CheckM v2.4.0, GTDB-tk v1.3.0,GTDB database release 220
3300046532_85	3300046532	Bacteria;Pseudomonadota;Gammaproteobacteria;Pseudomonadales;Pseudohongiellaceae;UBA9145	92.04	2.1	2940966	Pilot	Proteobacteria	Prokaryote	MetaBAT v2:2.15	CheckM v2.4.0, GTDB-tk v1.3.0,GTDB database release 220
3300046532_89	3300046532	Bacteria;Planctomycetota;Planctomycetia;Pirellulales;Pirellulaceae	94.95	4.79	10297620	Pilot	Planctomycetes	Prokaryote	MetaBAT v2:2.15	CheckM v2.4.0, GTDB-tk v1.3.0,GTDB database release 220
3300046532_90	3300046532	Bacteria;Pseudomonadota;Gammaproteobacteria;Ga0077536;Ga0077536;UBA11873	92.64	4.71	4393586	Pilot	Proteobacteria	Prokaryote	MetaBAT v2:2.15	CheckM v2.4.0, GTDB-tk v1.3.0,GTDB database release 220
3300046532_93	3300046532	Bacteria;Chloroflexota;Dehalococcoidia;UBA1151;UBA1328;UBA1328	89.99	0.17	2272925	Pilot	unknown/other	Prokaryote	MetaBAT v2:2.15	CheckM v2.4.0, GTDB-tk v1.3.0,GTDB database release 220
3300046532_95	3300046532	Bacteria;Verrucomicrobiota;Verrucomicrobiae;Opitutales;MB11C04;MB11C04	92.02	8.11	3477864	Pilot	Verrucomicrobia	Prokaryote	MetaBAT v2:2.15	CheckM v2.4.0, GTDB-tk v1.3.0,GTDB database release 220
3300046532_97	3300046532	Bacteria;Pseudomonadota;Gammaproteobacteria;Pseudomonadales;Porticoccaceae;HTCC2207;HTCC2207 sp905182275	80.46	1.48	2004975	Pilot	Proteobacteria	Prokaryote	MetaBAT v2:2.15	CheckM v2.4.0, GTDB-tk v1.3.0,GTDB database release 220
3300046534_102	3300046534	Bacteria;Pseudomonadota;Alphaproteobacteria;Parvibaculales;Parvibaculaceae;NORP139;NORP139 sp029209985	58.62	0	1854820	Pilot	Proteobacteria	Prokaryote	MetaBAT v2:2.15	CheckM v2.4.0, GTDB-tk v1.3.0,GTDB database release 220
3300046534_104	3300046534	Bacteria;Bacteroidota;Bacteroidia;Cytophagales;Spirosomataceae;JANQUM01	83.08	0.89	3928931	Pilot	Bacteroidetes	Prokaryote	MetaBAT v2:2.15	CheckM v2.4.0, GTDB-tk v1.3.0,GTDB database release 220
3300046534_108	3300046534	Bacteria;Bacteroidota;Bacteroidia;Flavobacteriales;Flavobacteriaceae;Dokdonia	95.71	1.24	3226740	Pilot	Bacteroidetes	Prokaryote	MetaBAT v2:2.15	CheckM v2.4.0, GTDB-tk v1.3.0,GTDB database release 220
3300046534_11	3300046534	Bacteria;Bacteroidota;Bacteroidia;Flavobacteriales;UA16;JAQWQB01	85.27	0.54	2889596	Pilot	Bacteroidetes	Prokaryote	MetaBAT v2:2.15	CheckM v2.4.0, GTDB-tk v1.3.0,GTDB database release 220
3300046534_110	3300046534	Bacteria;Pseudomonadota;Gammaproteobacteria;Pseudomonadales;Azotimanducaceae_A	73.34	2.79	3821094	Pilot	Proteobacteria	Prokaryote	MetaBAT v2:2.15	CheckM v2.4.0, GTDB-tk v1.3.0,GTDB database release 220
3300046534_112	3300046534	Bacteria;Pseudomonadota;Gammaproteobacteria;Enterobacterales;Alteromonadaceae;Glaciecola	75.12	2.72	3016818	Pilot	Proteobacteria	Prokaryote	MetaBAT v2:2.15	CheckM v2.4.0, GTDB-tk v1.3.0,GTDB database release 220
3300046534_114	3300046534	Bacteria;Pseudomonadota;Gammaproteobacteria;Arenicellales;Arenicellaceae;Arenicella	56.03	0	2683187	Pilot	Proteobacteria	Prokaryote	MetaBAT v2:2.15	CheckM v2.4.0, GTDB-tk v1.3.0,GTDB database release 220
3300046534_115	3300046534	Bacteria;Bacteroidota;Bacteroidia;Flavobacteriales;Salibacteraceae;UBA6770;UBA6770 sp905181875	87.55	6.72	3465497	Pilot	Bacteroidetes	Prokaryote	MetaBAT v2:2.15	CheckM v2.4.0, GTDB-tk v1.3.0,GTDB database release 220
3300046534_118	3300046534	Bacteria;Pseudomonadota;Gammaproteobacteria;Pseudomonadales;Pseudohongiellaceae;UBA9145	58.79	1.72	3100330	Pilot	Proteobacteria	Prokaryote	MetaBAT v2:2.15	CheckM v2.4.0, GTDB-tk v1.3.0,GTDB database release 220
3300046534_120	3300046534	Bacteria;Pseudomonadota;Gammaproteobacteria;Pseudomonadales;Porticoccaceae;Porticoccus;Porticoccus sp002341315	65.52	0	1786625	Pilot	Proteobacteria	Prokaryote	MetaBAT v2:2.15	CheckM v2.4.0, GTDB-tk v1.3.0,GTDB database release 220
3300046534_121	3300046534	Bacteria;Pseudomonadota;Alphaproteobacteria;Rhodobacterales;Rhodobacteraceae;Yoonia	95.85	0.6	3186058	Pilot	Proteobacteria	Prokaryote	MetaBAT v2:2.15	CheckM v2.4.0, GTDB-tk v1.3.0,GTDB database release 220
3300046534_125	3300046534	Bacteria;Bacteroidota;Bacteroidia;Flavobacteriales;Flavobacteriaceae;Polaribacter	84.62	3.55	2231770	Pilot	Bacteroidetes	Prokaryote	MetaBAT v2:2.15	CheckM v2.4.0, GTDB-tk v1.3.0,GTDB database release 220
3300046534_130	3300046534	Bacteria;Pseudomonadota;Gammaproteobacteria;Methylococcales;Cycloclasticaceae;Cycloclasticus;Cycloclasticus pugetii	97.81	0	2297757	Pilot	Proteobacteria	Prokaryote	MetaBAT v2:2.15	CheckM v2.4.0, GTDB-tk v1.3.0,GTDB database release 220
3300046534_135	3300046534	Bacteria;Pseudomonadota;Gammaproteobacteria;Pseudomonadales;DSM-6294;Oleispira;Oleispira sp913061415	69.14	3.45	3082996	Pilot	Proteobacteria	Prokaryote	MetaBAT v2:2.15	CheckM v2.4.0, GTDB-tk v1.3.0,GTDB database release 220
3300046534_136	3300046534	Bacteria;Pseudomonadota;Gammaproteobacteria;Pseudomonadales;Azotimanducaceae_A;UBA4582	74.35	3.77	2721873	Pilot	Proteobacteria	Prokaryote	MetaBAT v2:2.15	CheckM v2.4.0, GTDB-tk v1.3.0,GTDB database release 220
3300046534_137	3300046534	Bacteria;Pseudomonadota;Alphaproteobacteria;Rickettsiales;UBA1997;JAJTCH01	87.36	6.79	1318438	Pilot	Proteobacteria	Prokaryote	MetaBAT v2:2.15	CheckM v2.4.0, GTDB-tk v1.3.0,GTDB database release 220
3300046534_139	3300046534	Bacteria;Pseudomonadota;Gammaproteobacteria;Enterobacterales;Shewanellaceae;Shewanella;Shewanella psychromarinicola	74.91	1.75	4173958	Pilot	Proteobacteria	Prokaryote	MetaBAT v2:2.15	CheckM v2.4.0, GTDB-tk v1.3.0,GTDB database release 220
3300046534_14	3300046534	Bacteria;Actinomycetota;Acidimicrobiia;Acidimicrobiales;Ilumatobacteraceae;Ilumatobacter_A	68.82	2.56	2736082	Pilot	Actinobacteria	Prokaryote	MetaBAT v2:2.15	CheckM v2.4.0, GTDB-tk v1.3.0,GTDB database release 220
3300046534_141	3300046534	Bacteria;Myxococcota;Bradymonadia;REDH01;REDH01;JACKDJ01	81.16	3.87	5950205	Pilot	unknown/other	Prokaryote	MetaBAT v2:2.15	CheckM v2.4.0, GTDB-tk v1.3.0,GTDB database release 220
3300046534_142	3300046534	Bacteria;Pseudomonadota;Gammaproteobacteria;Pseudomonadales;Azotimanducaceae_A;UBA4582	90.83	7.96	6595532	Pilot	Proteobacteria	Prokaryote	MetaBAT v2:2.15	CheckM v2.4.0, GTDB-tk v1.3.0,GTDB database release 220
3300046534_143	3300046534	Bacteria;Pseudomonadota;Gammaproteobacteria;Burkholderiales;Methylophilaceae;GCA-2401735;GCA-2401735 sp028823485	91.06	1.28	1544044	Pilot	Proteobacteria	Prokaryote	MetaBAT v2:2.15	CheckM v2.4.0, GTDB-tk v1.3.0,GTDB database release 220
3300046534_144	3300046534	Bacteria;Pseudomonadota;Gammaproteobacteria;Enterobacterales;Psychromonadaceae;Psychromonas	89.34	0	3520220	Pilot	Proteobacteria	Prokaryote	MetaBAT v2:2.15	CheckM v2.4.0, GTDB-tk v1.3.0,GTDB database release 220
3300046534_145	3300046534	Bacteria;Pseudomonadota;Gammaproteobacteria;Pseudomonadales;DSM-21967;Oceanicoccus	88.51	4.69	2937145	Pilot	Proteobacteria	Prokaryote	MetaBAT v2:2.15	CheckM v2.4.0, GTDB-tk v1.3.0,GTDB database release 220
3300046534_147	3300046534	Bacteria;Bacteroidota;Bacteroidia;Flavobacteriales;Cryomorphaceae;JAKVAV01	85.66	1.36	2887516	Pilot	Bacteroidetes	Prokaryote	MetaBAT v2:2.15	CheckM v2.4.0, GTDB-tk v1.3.0,GTDB database release 220
3300046534_148	3300046534	Bacteria;Bacteroidota;Bacteroidia;Chitinophagales;Saprospiraceae;JANSWP01	96.83	2.23	6351405	Pilot	Bacteroidetes	Prokaryote	MetaBAT v2:2.15	CheckM v2.4.0, GTDB-tk v1.3.0,GTDB database release 220
3300046534_149	3300046534	Bacteria;Pseudomonadota;Gammaproteobacteria;Enterobacterales;Alteromonadaceae;Paraglaciecola;Paraglaciecola sp913058035	52.19	0	3147035	Pilot	Proteobacteria	Prokaryote	MetaBAT v2:2.15	CheckM v2.4.0, GTDB-tk v1.3.0,GTDB database release 220
3300046534_151	3300046534	Bacteria;Pseudomonadota;Gammaproteobacteria;Pseudomonadales;Nitrincolaceae;Neptuniibacter;Neptuniibacter pectenicola	76.46	0.64	2531555	Pilot	Proteobacteria	Prokaryote	MetaBAT v2:2.15	CheckM v2.4.0, GTDB-tk v1.3.0,GTDB database release 220
3300046534_155	3300046534	Bacteria;Pseudomonadota;Gammaproteobacteria;GCA-001735895;GCA-001735895;GCA-001735895	63.79	1.72	2097190	Pilot	Proteobacteria	Prokaryote	MetaBAT v2:2.15	CheckM v2.4.0, GTDB-tk v1.3.0,GTDB database release 220
3300046534_156	3300046534	Bacteria;Verrucomicrobiota;Verrucomicrobiae;Verrucomicrobiales;Akkermansiaceae;SW10	87.07	3.4	4814848	Pilot	Verrucomicrobia	Prokaryote	MetaBAT v2:2.15	CheckM v2.4.0, GTDB-tk v1.3.0,GTDB database release 220
3300046534_158	3300046534	Bacteria;Bacteroidota;Bacteroidia;NS11-12g;UBA9320;UBA9320;UBA9320 sp003484585	86.06	0.95	2218576	Pilot	Bacteroidetes	Prokaryote	MetaBAT v2:2.15	CheckM v2.4.0, GTDB-tk v1.3.0,GTDB database release 220
3300046534_162	3300046534	Bacteria;Pseudomonadota;Gammaproteobacteria;Pseudomonadales;Cellvibrionaceae;CANLBN01	89.62	6.25	3681168	Pilot	Proteobacteria	Prokaryote	MetaBAT v2:2.15	CheckM v2.4.0, GTDB-tk v1.3.0,GTDB database release 220
3300046534_166	3300046534	Bacteria;Patescibacteria;Paceibacteria;UBA9973;UBA1006;UBA1006	69.79	0	523745	Pilot	unknown/other	Prokaryote	MetaBAT v2:2.15	CheckM v2.4.0, GTDB-tk v1.3.0,GTDB database release 220
3300046534_167	3300046534	Bacteria;Planctomycetota;UBA1135;UBA1135;GCA-002686595;CALBMX01	79.03	1.27	3381188	Pilot	Planctomycetes	Prokaryote	MetaBAT v2:2.15	CheckM v2.4.0, GTDB-tk v1.3.0,GTDB database release 220
3300046534_168	3300046534	Bacteria;Bacteroidota;Bacteroidia;Flavobacteriales;Flavobacteriaceae;Maribacter	66.77	1.16	2407404	Pilot	Bacteroidetes	Prokaryote	MetaBAT v2:2.15	CheckM v2.4.0, GTDB-tk v1.3.0,GTDB database release 220
3300046534_169	3300046534	Eukaryota; Bacillariophyta; Bacillariophyceae; Bacillariales; Bacillariaceae	52.71	2.56	19262443	Pilot	Bacillariophyta	Eukaryote	MetaBAT v2:2.15	EukCC version 2.1.2, eukcc2_db_ver_1.2
3300046534_171	3300046534	Bacteria;Myxococcota;UBA796;UBA796;GCA-2862545;CAJXTB01	67.4	0	5256260	Pilot	unknown/other	Prokaryote	MetaBAT v2:2.15	CheckM v2.4.0, GTDB-tk v1.3.0,GTDB database release 220
3300046534_173	3300046534	Bacteria;Pseudomonadota;Alphaproteobacteria;Rickettsiales;UBA1997;JAJTCH01	88.06	6.16	1221930	Pilot	Proteobacteria	Prokaryote	MetaBAT v2:2.15	CheckM v2.4.0, GTDB-tk v1.3.0,GTDB database release 220
3300046534_175	3300046534	Bacteria;Bacteroidota;Bacteroidia;NS11-12g;UBA9320;UBA9320	71.84	1.98	1962878	Pilot	Bacteroidetes	Prokaryote	MetaBAT v2:2.15	CheckM v2.4.0, GTDB-tk v1.3.0,GTDB database release 220
3300046534_176	3300046534	Bacteria;Pseudomonadota;Gammaproteobacteria;Pseudomonadales;Halieaceae;Halioglobus	92.59	2.69	4391444	Pilot	Proteobacteria	Prokaryote	MetaBAT v2:2.15	CheckM v2.4.0, GTDB-tk v1.3.0,GTDB database release 220
3300046534_18	3300046534	Bacteria;Bacteroidota;Bacteroidia;Chitinophagales;Saprospiraceae;CAJXUU01	96.86	2.48	6604112	Pilot	Bacteroidetes	Prokaryote	MetaBAT v2:2.15	CheckM v2.4.0, GTDB-tk v1.3.0,GTDB database release 220
3300046534_181	3300046534	Eukaryota; Bacillariophyta; Bacillariophyceae; Bacillariales; Bacillariaceae	68.66	0.57	22983970	Pilot	Bacillariophyta	Eukaryote	MetaBAT v2:2.15	EukCC version 2.1.2, eukcc2_db_ver_1.2
3300046534_188	3300046534	Bacteria;Pseudomonadota;Alphaproteobacteria;Rhodobacterales;Rhodobacteraceae;188UL27-1	77.38	1.44	2774991	Pilot	Proteobacteria	Prokaryote	MetaBAT v2:2.15	CheckM v2.4.0, GTDB-tk v1.3.0,GTDB database release 220
3300046534_193	3300046534	Bacteria;Pseudomonadota;Gammaproteobacteria;Pseudomonadales;Halieaceae;Halioglobus	77.99	1.81	2649558	Pilot	Proteobacteria	Prokaryote	MetaBAT v2:2.15	CheckM v2.4.0, GTDB-tk v1.3.0,GTDB database release 220
3300046534_195	3300046534	Bacteria;Pseudomonadota;Gammaproteobacteria;Arenicellales;Arenicellaceae;Arenicella;Arenicella sp017854775	70.12	0.91	3389314	Pilot	Proteobacteria	Prokaryote	MetaBAT v2:2.15	CheckM v2.4.0, GTDB-tk v1.3.0,GTDB database release 220
3300046534_21	3300046534	Bacteria;Pseudomonadota;Gammaproteobacteria;Granulosicoccales;Granulosicoccaceae;Granulosicoccus	77.74	1.13	4776384	Pilot	Proteobacteria	Prokaryote	MetaBAT v2:2.15	CheckM v2.4.0, GTDB-tk v1.3.0,GTDB database release 220
3300046534_22	3300046534	Bacteria;Pseudomonadota;Gammaproteobacteria;Enterobacterales;Alteromonadaceae;Paraglaciecola	56.9	0	1826087	Pilot	Proteobacteria	Prokaryote	MetaBAT v2:2.15	CheckM v2.4.0, GTDB-tk v1.3.0,GTDB database release 220
3300046534_24	3300046534	Bacteria;Bacteroidota;Bacteroidia;Chitinophagales;Saprospiraceae;CAJQQY01	55.17	1.72	3486474	Pilot	Bacteroidetes	Prokaryote	MetaBAT v2:2.15	CheckM v2.4.0, GTDB-tk v1.3.0,GTDB database release 220
3300046534_25	3300046534	Bacteria;Bacteroidota;Bacteroidia;Flavobacteriales;Flavobacteriaceae;Polaribacter	91.79	8.1	3526773	Pilot	Bacteroidetes	Prokaryote	MetaBAT v2:2.15	CheckM v2.4.0, GTDB-tk v1.3.0,GTDB database release 220
3300046534_28	3300046534	Bacteria;Pseudomonadota;Gammaproteobacteria;Pseudomonadales;Porticoccaceae;Porticoccus	65.52	0.86	768580	Pilot	Proteobacteria	Prokaryote	MetaBAT v2:2.15	CheckM v2.4.0, GTDB-tk v1.3.0,GTDB database release 220
3300046534_31	3300046534	Bacteria;Pseudomonadota;Gammaproteobacteria;Pseudomonadales;Alcanivoracaceae;Alcanivorax;Alcanivorax sp947258575	87.61	0.37	2924911	Pilot	Proteobacteria	Prokaryote	MetaBAT v2:2.15	CheckM v2.4.0, GTDB-tk v1.3.0,GTDB database release 220
3300046534_32	3300046534	Bacteria;Pseudomonadota;Gammaproteobacteria;Pseudomonadales;JAHEGP01	51.72	1.72	1868341	Pilot	Proteobacteria	Prokaryote	MetaBAT v2:2.15	CheckM v2.4.0, GTDB-tk v1.3.0,GTDB database release 220
3300046534_35	3300046534	Bacteria;Pseudomonadota;Gammaproteobacteria;Pseudomonadales;Halieaceae;CALJFL01	92.32	4.35	4270564	Pilot	Proteobacteria	Prokaryote	MetaBAT v2:2.15	CheckM v2.4.0, GTDB-tk v1.3.0,GTDB database release 220
3300046534_36	3300046534	Bacteria;Pseudomonadota;Gammaproteobacteria;Granulosicoccales;Granulosicoccaceae;Granulosicoccus	65.1	4.64	3959133	Pilot	Proteobacteria	Prokaryote	MetaBAT v2:2.15	CheckM v2.4.0, GTDB-tk v1.3.0,GTDB database release 220
3300046534_37	3300046534	Bacteria;Bacteroidota;Bacteroidia;Flavobacteriales;Salibacteraceae;CAJXZP01	67.55	3.45	2668595	Pilot	Bacteroidetes	Prokaryote	MetaBAT v2:2.15	CheckM v2.4.0, GTDB-tk v1.3.0,GTDB database release 220
3300046534_39	3300046534	Bacteria;Pseudomonadota;Gammaproteobacteria;Pseudomonadales;Cellvibrionaceae;Endobugula	59.48	0	1735549	Pilot	Proteobacteria	Prokaryote	MetaBAT v2:2.15	CheckM v2.4.0, GTDB-tk v1.3.0,GTDB database release 220
3300046534_40	3300046534	Bacteria;Bacteroidota;Bacteroidia;Flavobacteriales;Crocinitomicaceae;UBA4466	94.59	1.62	3934831	Pilot	Bacteroidetes	Prokaryote	MetaBAT v2:2.15	CheckM v2.4.0, GTDB-tk v1.3.0,GTDB database release 220
3300046534_47	3300046534	Bacteria;Bacteroidota;Bacteroidia;Cytophagales;Cyclobacteriaceae;Roseivirga	62.23	0	2958153	Pilot	Bacteroidetes	Prokaryote	MetaBAT v2:2.15	CheckM v2.4.0, GTDB-tk v1.3.0,GTDB database release 220
3300046534_49	3300046534	Bacteria;Pseudomonadota;Gammaproteobacteria;Pseudomonadales;DSM-6294;Bermanella	92.88	2.77	3210157	Pilot	Proteobacteria	Prokaryote	MetaBAT v2:2.15	CheckM v2.4.0, GTDB-tk v1.3.0,GTDB database release 220
3300046534_5	3300046534	Bacteria;Bacteroidota;Bacteroidia;Flavobacteriales;Schleiferiaceae;Croceimicrobium	67.83	0	1812437	Pilot	Bacteroidetes	Prokaryote	MetaBAT v2:2.15	CheckM v2.4.0, GTDB-tk v1.3.0,GTDB database release 220
3300046534_51	3300046534	Bacteria;Pseudomonadota;Gammaproteobacteria;Enterobacterales;Alteromonadaceae;Glaciecola;Glaciecola sp002836745	87.77	7.39	3892244	Pilot	Proteobacteria	Prokaryote	MetaBAT v2:2.15	CheckM v2.4.0, GTDB-tk v1.3.0,GTDB database release 220
3300046534_55	3300046534	Bacteria;Actinomycetota;Acidimicrobiia;Acidimicrobiales;Ilumatobacteraceae;Ilumatobacter_A	89.1	5.98	3588687	Pilot	Actinobacteria	Prokaryote	MetaBAT v2:2.15	CheckM v2.4.0, GTDB-tk v1.3.0,GTDB database release 220
3300046534_56	3300046534	Bacteria;Pseudomonadota;Gammaproteobacteria;Pseudomonadales;Pseudohongiellaceae;UBA9145	88.15	1.17	3198651	Pilot	Proteobacteria	Prokaryote	MetaBAT v2:2.15	CheckM v2.4.0, GTDB-tk v1.3.0,GTDB database release 220
3300046534_61	3300046534	Bacteria;Pseudomonadota;Gammaproteobacteria;Pseudomonadales;Spongiibacteraceae;Zhongshania;Zhongshania aliphaticivorans	68.32	0.5	2748382	Pilot	Proteobacteria	Prokaryote	MetaBAT v2:2.15	CheckM v2.4.0, GTDB-tk v1.3.0,GTDB database release 220
3300046534_68	3300046534	Bacteria;Pseudomonadota;Gammaproteobacteria;Pseudomonadales;DSM-21967;Dasania	87.97	5.63	2776115	Pilot	Proteobacteria	Prokaryote	MetaBAT v2:2.15	CheckM v2.4.0, GTDB-tk v1.3.0,GTDB database release 220
3300046534_77	3300046534	Bacteria;Verrucomicrobiota;Verrucomicrobiae;Opitutales;Coraliomargaritaceae;Lentimonas	75.11	0	1342331	Pilot	Verrucomicrobia	Prokaryote	MetaBAT v2:2.15	CheckM v2.4.0, GTDB-tk v1.3.0,GTDB database release 220
3300046534_80	3300046534	Bacteria;Pseudomonadota;Alphaproteobacteria;UBA8317;UBA8317	90.94	1.1	1685249	Pilot	Proteobacteria	Prokaryote	MetaBAT v2:2.15	CheckM v2.4.0, GTDB-tk v1.3.0,GTDB database release 220
3300046534_83	3300046534	Bacteria;Pseudomonadota;Alphaproteobacteria;Rickettsiales;UBA1997	96.49	4.94	1550046	Pilot	Proteobacteria	Prokaryote	MetaBAT v2:2.15	CheckM v2.4.0, GTDB-tk v1.3.0,GTDB database release 220
3300046534_84	3300046534	Bacteria;Pseudomonadota;Gammaproteobacteria;Enterobacterales;Alteromonadaceae;Glaciecola	95.2	2.05	4176531	Pilot	Proteobacteria	Prokaryote	MetaBAT v2:2.15	CheckM v2.4.0, GTDB-tk v1.3.0,GTDB database release 220
3300046534_88	3300046534	Bacteria;Bacteroidota;Bacteroidia;Cytophagales;Cyclobacteriaceae	94.2	4.88	6247208	Pilot	Bacteroidetes	Prokaryote	MetaBAT v2:2.15	CheckM v2.4.0, GTDB-tk v1.3.0,GTDB database release 220
3300046534_90	3300046534	Bacteria;Pseudomonadota;Gammaproteobacteria;Pseudomonadales;Cellvibrionaceae;CANLBN01	58.62	0	1436816	Pilot	Proteobacteria	Prokaryote	MetaBAT v2:2.15	CheckM v2.4.0, GTDB-tk v1.3.0,GTDB database release 220
3300046534_93	3300046534	Bacteria;Pseudomonadota;Alphaproteobacteria;Rhodobacterales;Rhodobacteraceae;Sulfitobacter;Sulfitobacter sp013139555	99.36	0.64	3835708	Pilot	Proteobacteria	Prokaryote	MetaBAT v2:2.15	CheckM v2.4.0, GTDB-tk v1.3.0,GTDB database release 220
3300046534_94	3300046534	Bacteria;Pseudomonadota;Gammaproteobacteria;Enterobacterales;Shewanellaceae;Shewanella;Shewanella sp002836315	51.23	0	2795483	Pilot	Proteobacteria	Prokaryote	MetaBAT v2:2.15	CheckM v2.4.0, GTDB-tk v1.3.0,GTDB database release 220
3300046534_95	3300046534	Bacteria;Bdellovibrionota;Bacteriovoracia;Bacteriovoracales;Bacteriovoracaceae;GCA-2720865	95.98	2.68	4024297	Pilot	unknown/other	Prokaryote	MetaBAT v2:2.15	CheckM v2.4.0, GTDB-tk v1.3.0,GTDB database release 220
3300047666_1	3300047666	Bacteria;Pseudomonadota;Alphaproteobacteria;Rhodobacterales;Rhodobacteraceae;Yoonia	93.01	0.35	3139126	Pilot	Proteobacteria	Prokaryote	MetaBAT v2:2.15	CheckM v2.4.0, GTDB-tk v1.3.0,GTDB database release 220
3300047666_102	3300047666	Bacteria;Bacteroidota;Bacteroidia;Flavobacteriales;UA16;JAQWQB01	85.31	0.54	2979286	Pilot	Bacteroidetes	Prokaryote	MetaBAT v2:2.15	CheckM v2.4.0, GTDB-tk v1.3.0,GTDB database release 220
3300047666_105	3300047666	Bacteria;Pseudomonadota;Gammaproteobacteria;Pseudomonadales;DSM-6294;Bermanella	85.08	1.01	2837026	Pilot	Proteobacteria	Prokaryote	MetaBAT v2:2.15	CheckM v2.4.0, GTDB-tk v1.3.0,GTDB database release 220
3300047666_11	3300047666	Bacteria;Pseudomonadota;Alphaproteobacteria;Rhodobacterales;Rhodobacteraceae;Dinoroseobacter	75.65	1.89	2530859	Pilot	Proteobacteria	Prokaryote	MetaBAT v2:2.15	CheckM v2.4.0, GTDB-tk v1.3.0,GTDB database release 220
3300047666_117	3300047666	Bacteria;Pseudomonadota;Gammaproteobacteria;Pseudomonadales;DSM-6294;Oleispira	54.31	0.86	2618566	Pilot	Proteobacteria	Prokaryote	MetaBAT v2:2.15	CheckM v2.4.0, GTDB-tk v1.3.0,GTDB database release 220
3300047666_119	3300047666	Bacteria;Pseudomonadota;Gammaproteobacteria;Pseudomonadales;Azotimanducaceae_A;UBA4582	93.41	4.94	4069789	Pilot	Proteobacteria	Prokaryote	MetaBAT v2:2.15	CheckM v2.4.0, GTDB-tk v1.3.0,GTDB database release 220
3300047666_12	3300047666	Bacteria;Pseudomonadota;Gammaproteobacteria;Pseudomonadales;Oleiphilaceae;PZPK01	80.42	2.78	3397117	Pilot	Proteobacteria	Prokaryote	MetaBAT v2:2.15	CheckM v2.4.0, GTDB-tk v1.3.0,GTDB database release 220
3300047666_122	3300047666	Bacteria;Pseudomonadota;Alphaproteobacteria;Rickettsiales;UBA1997;JAJTCH01	92.5	7.5	1428659	Pilot	Proteobacteria	Prokaryote	MetaBAT v2:2.15	CheckM v2.4.0, GTDB-tk v1.3.0,GTDB database release 220
3300047666_123	3300047666	Bacteria;Pseudomonadota;Gammaproteobacteria;Pseudomonadales;Halieaceae;Halioglobus	61.38	6.03	3188739	Pilot	Proteobacteria	Prokaryote	MetaBAT v2:2.15	CheckM v2.4.0, GTDB-tk v1.3.0,GTDB database release 220
3300047666_129	3300047666	Bacteria;Bacteroidota;Bacteroidia;Flavobacteriales;Flavobacteriaceae;Ulvibacter	62.23	2.38	2495257	Pilot	Bacteroidetes	Prokaryote	MetaBAT v2:2.15	CheckM v2.4.0, GTDB-tk v1.3.0,GTDB database release 220
3300047666_133	3300047666	Bacteria;Actinomycetota;Acidimicrobiia;Acidimicrobiales;Ilumatobacteraceae;Ilumatobacter_A	92.48	8.12	4018128	Pilot	Actinobacteria	Prokaryote	MetaBAT v2:2.15	CheckM v2.4.0, GTDB-tk v1.3.0,GTDB database release 220
3300047666_149	3300047666	Bacteria;Bacteroidota;Bacteroidia;Flavobacteriales;Flavobacteriaceae;Polaribacter	67.19	4.86	2975629	Pilot	Bacteroidetes	Prokaryote	MetaBAT v2:2.15	CheckM v2.4.0, GTDB-tk v1.3.0,GTDB database release 220
3300047666_15	3300047666	Bacteria;Pseudomonadota;Alphaproteobacteria;Rhodobacterales;Rhodobacteraceae;Sulfitobacter;Sulfitobacter sp013139555	99.36	0	3791352	Pilot	Proteobacteria	Prokaryote	MetaBAT v2:2.15	CheckM v2.4.0, GTDB-tk v1.3.0,GTDB database release 220
3300047666_151	3300047666	Bacteria;Bacteroidota;Bacteroidia;Flavobacteriales;Flavobacteriaceae;Psychroserpens	69.89	0.9	2421062	Pilot	Bacteroidetes	Prokaryote	MetaBAT v2:2.15	CheckM v2.4.0, GTDB-tk v1.3.0,GTDB database release 220
3300047666_21	3300047666	Bacteria;Bacteroidota;Bacteroidia;Flavobacteriales;CAJJDF01;CAJJDF01;CAJJDF01 sp905182785	58.62	0	1290720	Pilot	Bacteroidetes	Prokaryote	MetaBAT v2:2.15	CheckM v2.4.0, GTDB-tk v1.3.0,GTDB database release 220
3300047666_30	3300047666	Bacteria;Pseudomonadota;Alphaproteobacteria;Rickettsiales;UBA1997;JAJTCH01	81.28	5.92	1224010	Pilot	Proteobacteria	Prokaryote	MetaBAT v2:2.15	CheckM v2.4.0, GTDB-tk v1.3.0,GTDB database release 220
3300047666_31	3300047666	Bacteria;Bacteroidota;Bacteroidia;UBA10329;UBA10329;UBA10329	78.28	2.2	2527703	Pilot	Bacteroidetes	Prokaryote	MetaBAT v2:2.15	CheckM v2.4.0, GTDB-tk v1.3.0,GTDB database release 220
3300047666_33	3300047666	Bacteria;Pseudomonadota;Gammaproteobacteria;Pseudomonadales;Cellvibrionaceae;Endobugula	50.86	0	1522609	Pilot	Proteobacteria	Prokaryote	MetaBAT v2:2.15	CheckM v2.4.0, GTDB-tk v1.3.0,GTDB database release 220
3300047666_37	3300047666	Bacteria;Bacteroidota;Bacteroidia;Flavobacteriales;Crocinitomicaceae;UBA4466	86.49	1.8	3741637	Pilot	Bacteroidetes	Prokaryote	MetaBAT v2:2.15	CheckM v2.4.0, GTDB-tk v1.3.0,GTDB database release 220
3300047666_38	3300047666	Bacteria;Bacteroidota;Bacteroidia;Flavobacteriales;Flavobacteriaceae;Maribacter	55.93	1.32	2008406	Pilot	Bacteroidetes	Prokaryote	MetaBAT v2:2.15	CheckM v2.4.0, GTDB-tk v1.3.0,GTDB database release 220
3300047666_40	3300047666	Bacteria;Pseudomonadota;Alphaproteobacteria;Rhodobacterales;Rhodobacteraceae	91.8	1.6	3803674	Pilot	Proteobacteria	Prokaryote	MetaBAT v2:2.15	CheckM v2.4.0, GTDB-tk v1.3.0,GTDB database release 220
3300047666_45	3300047666	Bacteria;Bacteroidota;Bacteroidia;Flavobacteriales;Flavobacteriaceae;Nonlabens	85.48	5.21	2698254	Pilot	Bacteroidetes	Prokaryote	MetaBAT v2:2.15	CheckM v2.4.0, GTDB-tk v1.3.0,GTDB database release 220
3300047666_47	3300047666	Bacteria;Pseudomonadota;Gammaproteobacteria;Enterobacterales;Alteromonadaceae;Cognaticolwellia;Cognaticolwellia sp003061515	55.17	3.45	3452620	Pilot	Proteobacteria	Prokaryote	MetaBAT v2:2.15	CheckM v2.4.0, GTDB-tk v1.3.0,GTDB database release 220
3300047666_51	3300047666	Bacteria;Pseudomonadota;Gammaproteobacteria;Methylococcales;Cycloclasticaceae;Cycloclasticus;Cycloclasticus pugetii	88.22	1.06	2044320	Pilot	Proteobacteria	Prokaryote	MetaBAT v2:2.15	CheckM v2.4.0, GTDB-tk v1.3.0,GTDB database release 220
3300047666_52	3300047666	Bacteria;Bacteroidota;Bacteroidia;Cytophagales;Cyclobacteriaceae;Roseivirga	87.19	2.08	3808985	Pilot	Bacteroidetes	Prokaryote	MetaBAT v2:2.15	CheckM v2.4.0, GTDB-tk v1.3.0,GTDB database release 220
3300047666_53	3300047666	Bacteria;Pseudomonadota;Alphaproteobacteria;Rhodobacterales;Rhodobacteraceae;188UL27-1	76.72	1.72	3236770	Pilot	Proteobacteria	Prokaryote	MetaBAT v2:2.15	CheckM v2.4.0, GTDB-tk v1.3.0,GTDB database release 220
3300047666_56	3300047666	Bacteria;Pseudomonadota;Gammaproteobacteria;Enterobacterales;Alteromonadaceae;Glaciecola	81.65	5.7	3804513	Pilot	Proteobacteria	Prokaryote	MetaBAT v2:2.15	CheckM v2.4.0, GTDB-tk v1.3.0,GTDB database release 220
3300047666_57	3300047666	Bacteria;Pseudomonadota;Gammaproteobacteria;Enterobacterales;Alteromonadaceae;Cognaticolwellia	51.02	0.86	2522054	Pilot	Proteobacteria	Prokaryote	MetaBAT v2:2.15	CheckM v2.4.0, GTDB-tk v1.3.0,GTDB database release 220
3300047666_60	3300047666	Bacteria;Verrucomicrobiota;Verrucomicrobiae;Verrucomicrobiales;Akkermansiaceae;SW10	91.33	4.42	5732929	Pilot	Verrucomicrobia	Prokaryote	MetaBAT v2:2.15	CheckM v2.4.0, GTDB-tk v1.3.0,GTDB database release 220
3300047666_61	3300047666	Bacteria;Pseudomonadota;Gammaproteobacteria;Pseudomonadales;Azotimanducaceae_A	67.24	1.72	4505199	Pilot	Proteobacteria	Prokaryote	MetaBAT v2:2.15	CheckM v2.4.0, GTDB-tk v1.3.0,GTDB database release 220
3300047666_65	3300047666	Bacteria;Bacteroidota;Bacteroidia;Flavobacteriales;Flavobacteriaceae;Patiriisocius	91.96	8.04	3983226	Pilot	Bacteroidetes	Prokaryote	MetaBAT v2:2.15	CheckM v2.4.0, GTDB-tk v1.3.0,GTDB database release 220
3300047666_69	3300047666	Bacteria;Bacteroidota;Bacteroidia;Cytophagales;Spirosomataceae;JANQUM01	80.12	1.19	3689388	Pilot	Bacteroidetes	Prokaryote	MetaBAT v2:2.15	CheckM v2.4.0, GTDB-tk v1.3.0,GTDB database release 220
3300047666_71	3300047666	Bacteria;Pseudomonadota;Gammaproteobacteria;Enterobacterales;Alteromonadaceae;Colwellia_A;Colwellia_A sp001767295	59.48	6.9	3197547	Pilot	Proteobacteria	Prokaryote	MetaBAT v2:2.15	CheckM v2.4.0, GTDB-tk v1.3.0,GTDB database release 220
3300047666_80	3300047666	Bacteria;Pseudomonadota;Gammaproteobacteria;Pseudomonadales;Cellvibrionaceae;CANLBN01	51.72	0	1563849	Pilot	Proteobacteria	Prokaryote	MetaBAT v2:2.15	CheckM v2.4.0, GTDB-tk v1.3.0,GTDB database release 220
3300047666_82	3300047666	Bacteria;Bacteroidota;Bacteroidia;Flavobacteriales;Vicingaceae;NORP294;NORP294 sp905182175	80.32	3.76	2730262	Pilot	Bacteroidetes	Prokaryote	MetaBAT v2:2.15	CheckM v2.4.0, GTDB-tk v1.3.0,GTDB database release 220
3300047666_86	3300047666	Bacteria;Pseudomonadota;Gammaproteobacteria;Pseudomonadales;Cellvibrionaceae;Endobugula	64.14	1.68	1625144	Pilot	Proteobacteria	Prokaryote	MetaBAT v2:2.15	CheckM v2.4.0, GTDB-tk v1.3.0,GTDB database release 220
3300047666_87	3300047666	Bacteria;Bacteroidota;Bacteroidia;Flavobacteriales;Flavobacteriaceae;Polaribacter	95.25	0.67	3733220	Pilot	Bacteroidetes	Prokaryote	MetaBAT v2:2.15	CheckM v2.4.0, GTDB-tk v1.3.0,GTDB database release 220
3300047666_9	3300047666	Bacteria;Pseudomonadota;Alphaproteobacteria;UBA8317;UBA8317	94.24	1.1	1685381	Pilot	Proteobacteria	Prokaryote	MetaBAT v2:2.15	CheckM v2.4.0, GTDB-tk v1.3.0,GTDB database release 220
3300047666_90	3300047666	Bacteria;Verrucomicrobiota;Verrucomicrobiae;Opitutales;Coraliomargaritaceae;Lentimonas	50	1.72	1655570	Pilot	Verrucomicrobia	Prokaryote	MetaBAT v2:2.15	CheckM v2.4.0, GTDB-tk v1.3.0,GTDB database release 220
3300047666_91	3300047666	Bacteria;Bacteroidota;Bacteroidia;Flavobacteriales;Cryomorphaceae;JAKVAV01	75.09	1.93	2408375	Pilot	Bacteroidetes	Prokaryote	MetaBAT v2:2.15	CheckM v2.4.0, GTDB-tk v1.3.0,GTDB database release 220
3300047666_92	3300047666	Bacteria;Myxococcota;UBA796;UBA796;GCA-2862545;CAJXTB01	81.02	1.68	5534151	Pilot	unknown/other	Prokaryote	MetaBAT v2:2.15	CheckM v2.4.0, GTDB-tk v1.3.0,GTDB database release 220
3300047666_94	3300047666	Bacteria;Bacteroidota;Bacteroidia;NS11-12g;UBA9320;UBA9320	56.9	0	1559277	Pilot	Bacteroidetes	Prokaryote	MetaBAT v2:2.15	CheckM v2.4.0, GTDB-tk v1.3.0,GTDB database release 220
3300047666_96	3300047666	Bacteria;Bdellovibrionota;Bacteriovoracia;Bacteriovoracales;Bacteriovoracaceae;GCA-2720865	94.2	2.68	3996262	Pilot	unknown/other	Prokaryote	MetaBAT v2:2.15	CheckM v2.4.0, GTDB-tk v1.3.0,GTDB database release 220
3300047667_100	3300047667	Bacteria;Bacteroidota;Bacteroidia;Flavobacteriales;Flavobacteriaceae;Polaribacter	63.22	1.87	1826761	Pilot	Bacteroidetes	Prokaryote	MetaBAT v2:2.15	CheckM v2.4.0, GTDB-tk v1.3.0,GTDB database release 220
3300047667_101	3300047667	Bacteria;Pseudomonadota;Gammaproteobacteria;Pseudomonadales;DSM-6294;Oleispira;Oleispira sp913061415	65.17	2.04	2627285	Pilot	Proteobacteria	Prokaryote	MetaBAT v2:2.15	CheckM v2.4.0, GTDB-tk v1.3.0,GTDB database release 220
3300047667_103	3300047667	Bacteria;Pseudomonadota;Alphaproteobacteria;Rhodobacterales;Rhodobacteraceae;Celeribacter	65.01	0.77	1939829	Pilot	Proteobacteria	Prokaryote	MetaBAT v2:2.15	CheckM v2.4.0, GTDB-tk v1.3.0,GTDB database release 220
3300047667_107	3300047667	Bacteria;Pseudomonadota;Gammaproteobacteria;Pseudomonadales;Azotimanducaceae_A	83.78	4.31	4031908	Pilot	Proteobacteria	Prokaryote	MetaBAT v2:2.15	CheckM v2.4.0, GTDB-tk v1.3.0,GTDB database release 220
3300047667_109	3300047667	Bacteria;Bacteroidota;Bacteroidia;Cytophagales;Spirosomataceae;JANQUM01	75.71	0.3	3378432	Pilot	Bacteroidetes	Prokaryote	MetaBAT v2:2.15	CheckM v2.4.0, GTDB-tk v1.3.0,GTDB database release 220
3300047667_122	3300047667	Bacteria;Bacteroidota;Bacteroidia;Flavobacteriales;Cryomorphaceae;JAKVAV01	94.35	0.18	3280759	Pilot	Bacteroidetes	Prokaryote	MetaBAT v2:2.15	CheckM v2.4.0, GTDB-tk v1.3.0,GTDB database release 220
3300047667_125	3300047667	Bacteria;Verrucomicrobiota;Verrucomicrobiae;Verrucomicrobiales;Akkermansiaceae;SW10	87.86	5.1	5117731	Pilot	Verrucomicrobia	Prokaryote	MetaBAT v2:2.15	CheckM v2.4.0, GTDB-tk v1.3.0,GTDB database release 220
3300047667_128	3300047667	Bacteria;Bacteroidota;Bacteroidia;Flavobacteriales;UA16;JAQWQB01	92.2	0	3127911	Pilot	Bacteroidetes	Prokaryote	MetaBAT v2:2.15	CheckM v2.4.0, GTDB-tk v1.3.0,GTDB database release 220
3300047667_130	3300047667	Bacteria;Bacteroidota;Bacteroidia;Flavobacteriales;Flavobacteriaceae;Polaribacter	75.01	0.23	2744211	Pilot	Bacteroidetes	Prokaryote	MetaBAT v2:2.15	CheckM v2.4.0, GTDB-tk v1.3.0,GTDB database release 220
3300047667_138	3300047667	Bacteria;Bacteroidota;Bacteroidia;Flavobacteriales;Vicingaceae;NORP294	93.55	0	2805641	Pilot	Bacteroidetes	Prokaryote	MetaBAT v2:2.15	CheckM v2.4.0, GTDB-tk v1.3.0,GTDB database release 220
3300047667_141	3300047667	Bacteria;Pseudomonadota;Gammaproteobacteria;Arenicellales;Arenicellaceae;Arenicella	80.17	5.17	4516225	Pilot	Proteobacteria	Prokaryote	MetaBAT v2:2.15	CheckM v2.4.0, GTDB-tk v1.3.0,GTDB database release 220
3300047667_142	3300047667	Bacteria;Pseudomonadota;Alphaproteobacteria;UBA8317;UBA8317	88.38	0	1636984	Pilot	Proteobacteria	Prokaryote	MetaBAT v2:2.15	CheckM v2.4.0, GTDB-tk v1.3.0,GTDB database release 220
3300047667_147	3300047667	Bacteria;Bacteroidota;Bacteroidia;Flavobacteriales;Salibacteraceae;UBA6770;UBA6770 sp905181875	60.22	3.03	1927983	Pilot	Bacteroidetes	Prokaryote	MetaBAT v2:2.15	CheckM v2.4.0, GTDB-tk v1.3.0,GTDB database release 220
3300047667_15	3300047667	Bacteria;Verrucomicrobiota;Verrucomicrobiae;Opitutales;Coraliomargaritaceae;Lentimonas	57.88	0.68	1466071	Pilot	Verrucomicrobia	Prokaryote	MetaBAT v2:2.15	CheckM v2.4.0, GTDB-tk v1.3.0,GTDB database release 220
3300047667_154	3300047667	Bacteria;Pseudomonadota;Gammaproteobacteria;Arenicellales;Arenicellaceae;Arenicella	63.79	0	2769313	Pilot	Proteobacteria	Prokaryote	MetaBAT v2:2.15	CheckM v2.4.0, GTDB-tk v1.3.0,GTDB database release 220
3300047667_156	3300047667	Bacteria;Bacteroidota;Bacteroidia;Cytophagales;Cyclobacteriaceae;JAOUOM01	90.66	1.2	3601882	Pilot	Bacteroidetes	Prokaryote	MetaBAT v2:2.15	CheckM v2.4.0, GTDB-tk v1.3.0,GTDB database release 220
3300047667_16	3300047667	Bacteria;Myxococcota;UBA796;UBA796;GCA-2862545;CAJXTB01	79.06	1.68	5256696	Pilot	unknown/other	Prokaryote	MetaBAT v2:2.15	CheckM v2.4.0, GTDB-tk v1.3.0,GTDB database release 220
3300047667_160	3300047667	Bacteria;Bacteroidota;Bacteroidia;Flavobacteriales;Flavobacteriaceae;Psychroserpens	74.6	3.55	2679081	Pilot	Bacteroidetes	Prokaryote	MetaBAT v2:2.15	CheckM v2.4.0, GTDB-tk v1.3.0,GTDB database release 220
3300047667_162	3300047667	Bacteria;Pseudomonadota;Alphaproteobacteria;Rhodobacterales;Rhodobacteraceae;Yoonia	87.89	1.28	3296520	Pilot	Proteobacteria	Prokaryote	MetaBAT v2:2.15	CheckM v2.4.0, GTDB-tk v1.3.0,GTDB database release 220
3300047667_164	3300047667	Bacteria;Planctomycetota;UBA1135;UBA1135;GCA-002686595;GCA-2862085	61.18	1.61	4819349	Pilot	Planctomycetes	Prokaryote	MetaBAT v2:2.15	CheckM v2.4.0, GTDB-tk v1.3.0,GTDB database release 220
3300047667_169	3300047667	Bacteria;Bacteroidota;Bacteroidia;NS11-12g;UBA9320;UBA9320	61.21	1.72	1620188	Pilot	Bacteroidetes	Prokaryote	MetaBAT v2:2.15	CheckM v2.4.0, GTDB-tk v1.3.0,GTDB database release 220
3300047667_172	3300047667	Bacteria;Pseudomonadota;Gammaproteobacteria;Pseudomonadales;Cellvibrionaceae;Endobugula	51.72	0	2037675	Pilot	Proteobacteria	Prokaryote	MetaBAT v2:2.15	CheckM v2.4.0, GTDB-tk v1.3.0,GTDB database release 220
3300047667_20	3300047667	Bacteria;Planctomycetota;UBA1135;UBA2386;UBA2386;GCA-2684655	89.18	2.15	5864985	Pilot	Planctomycetes	Prokaryote	MetaBAT v2:2.15	CheckM v2.4.0, GTDB-tk v1.3.0,GTDB database release 220
3300047667_27	3300047667	Bacteria;Bacteroidota;Bacteroidia;Flavobacteriales;Flavobacteriaceae;Nonlabens	84.37	0.7	2506843	Pilot	Bacteroidetes	Prokaryote	MetaBAT v2:2.15	CheckM v2.4.0, GTDB-tk v1.3.0,GTDB database release 220
3300047667_28	3300047667	Bacteria;Pseudomonadota;Gammaproteobacteria;Pseudomonadales;Oleiphilaceae;PZPK01	59.38	1.8	2441238	Pilot	Proteobacteria	Prokaryote	MetaBAT v2:2.15	CheckM v2.4.0, GTDB-tk v1.3.0,GTDB database release 220
3300047667_30	3300047667	Bacteria;Bacteroidota;Bacteroidia;Flavobacteriales;CAJJDF01;CAJJDF01;CAJJDF01 sp905182785	90.59	1.88	2170440	Pilot	Bacteroidetes	Prokaryote	MetaBAT v2:2.15	CheckM v2.4.0, GTDB-tk v1.3.0,GTDB database release 220
3300047667_34	3300047667	Bacteria;Pseudomonadota;Alphaproteobacteria;Rickettsiales;UBA1997;JAJTCH01	89.07	5.61	1298554	Pilot	Proteobacteria	Prokaryote	MetaBAT v2:2.15	CheckM v2.4.0, GTDB-tk v1.3.0,GTDB database release 220
3300047667_35	3300047667	Bacteria;Pseudomonadota;Gammaproteobacteria;Burkholderiales;Methylophilaceae;GCA-2401735;GCA-2401735 sp028823485	55.38	0.43	805462	Pilot	Proteobacteria	Prokaryote	MetaBAT v2:2.15	CheckM v2.4.0, GTDB-tk v1.3.0,GTDB database release 220
3300047667_36	3300047667	Bacteria;Pseudomonadota;Gammaproteobacteria;Pseudomonadales;DSM-6294;Oleispira	52.59	1.72	1367819	Pilot	Proteobacteria	Prokaryote	MetaBAT v2:2.15	CheckM v2.4.0, GTDB-tk v1.3.0,GTDB database release 220
3300047667_37	3300047667	Bacteria;Verrucomicrobiota;Verrucomicrobiae;Opitutales;Coraliomargaritaceae;Lentimonas	57.43	0.14	1198276	Pilot	Verrucomicrobia	Prokaryote	MetaBAT v2:2.15	CheckM v2.4.0, GTDB-tk v1.3.0,GTDB database release 220
3300047667_39	3300047667	Bacteria;Pseudomonadota;Alphaproteobacteria;Rhodobacterales;Rhodobacteraceae	95.5	2.4	4071861	Pilot	Proteobacteria	Prokaryote	MetaBAT v2:2.15	CheckM v2.4.0, GTDB-tk v1.3.0,GTDB database release 220
3300047667_43	3300047667	Bacteria;Pseudomonadota;Gammaproteobacteria;Pseudomonadales;Pseudohongiellaceae;UBA9145	78.32	3.21	3074054	Pilot	Proteobacteria	Prokaryote	MetaBAT v2:2.15	CheckM v2.4.0, GTDB-tk v1.3.0,GTDB database release 220
3300047667_44	3300047667	Bacteria;Pseudomonadota;Gammaproteobacteria;Pseudomonadales;Pseudohongiellaceae;UBA9145	82.88	2.78	3203307	Pilot	Proteobacteria	Prokaryote	MetaBAT v2:2.15	CheckM v2.4.0, GTDB-tk v1.3.0,GTDB database release 220
3300047667_47	3300047667	Bacteria;Pseudomonadota;Gammaproteobacteria;Pseudomonadales;Spongiibacteraceae;Zhongshania;Zhongshania aliphaticivorans	60.34	0	2283324	Pilot	Proteobacteria	Prokaryote	MetaBAT v2:2.15	CheckM v2.4.0, GTDB-tk v1.3.0,GTDB database release 220
3300047667_53	3300047667	Bacteria;Bacteroidota;Bacteroidia;Cytophagales;Cyclobacteriaceae;Roseivirga	59.9	2.37	2589798	Pilot	Bacteroidetes	Prokaryote	MetaBAT v2:2.15	CheckM v2.4.0, GTDB-tk v1.3.0,GTDB database release 220
3300047667_54	3300047667	Bacteria;Pseudomonadota;Gammaproteobacteria;Enterobacterales;Shewanellaceae;Shewanella;Shewanella sp002836315	54.39	0	1699914	Pilot	Proteobacteria	Prokaryote	MetaBAT v2:2.15	CheckM v2.4.0, GTDB-tk v1.3.0,GTDB database release 220
3300047667_55	3300047667	Bacteria;Bdellovibrionota;Bacteriovoracia;Bacteriovoracales;Bacteriovoracaceae;GCA-2720865	95.98	2.68	4017577	Pilot	unknown/other	Prokaryote	MetaBAT v2:2.15	CheckM v2.4.0, GTDB-tk v1.3.0,GTDB database release 220
3300047667_58	3300047667	Bacteria;Bacteroidota;Bacteroidia;UBA10329;UBA10329;UBA10329	65.25	1.08	2126088	Pilot	Bacteroidetes	Prokaryote	MetaBAT v2:2.15	CheckM v2.4.0, GTDB-tk v1.3.0,GTDB database release 220
3300047667_61	3300047667	Bacteria;Pseudomonadota;Gammaproteobacteria;Pseudomonadales;Azotimanducaceae_A;UBA4582	77.59	2.59	3966769	Pilot	Proteobacteria	Prokaryote	MetaBAT v2:2.15	CheckM v2.4.0, GTDB-tk v1.3.0,GTDB database release 220
3300047667_63	3300047667	Bacteria;Pseudomonadota;Gammaproteobacteria;Pseudomonadales;DSM-6294;Bermanella	72	1.95	2461574	Pilot	Proteobacteria	Prokaryote	MetaBAT v2:2.15	CheckM v2.4.0, GTDB-tk v1.3.0,GTDB database release 220
3300047667_68	3300047667	Bacteria;Pseudomonadota;Gammaproteobacteria;Enterobacterales;Psychromonadaceae;Psychromonas	68.62	1.72	3372625	Pilot	Proteobacteria	Prokaryote	MetaBAT v2:2.15	CheckM v2.4.0, GTDB-tk v1.3.0,GTDB database release 220
3300047667_70	3300047667	Bacteria;Pseudomonadota;Alphaproteobacteria;Rickettsiales;UBA1997;JAJTCH01	73.56	1.9	1077945	Pilot	Proteobacteria	Prokaryote	MetaBAT v2:2.15	CheckM v2.4.0, GTDB-tk v1.3.0,GTDB database release 220
3300047667_74	3300047667	Bacteria;Bacteroidota;Bacteroidia;Chitinophagales;Saprospiraceae;Neolewinella;Neolewinella sp026421165	77.67	0.5	3629837	Pilot	Bacteroidetes	Prokaryote	MetaBAT v2:2.15	CheckM v2.4.0, GTDB-tk v1.3.0,GTDB database release 220
3300047667_80	3300047667	Bacteria;Pseudomonadota;Alphaproteobacteria;Rhodobacterales;Rhodobacteraceae;Sulfitobacter;Sulfitobacter sp013139555	99.36	0	3867281	Pilot	Proteobacteria	Prokaryote	MetaBAT v2:2.15	CheckM v2.4.0, GTDB-tk v1.3.0,GTDB database release 220
3300047667_81	3300047667	Bacteria;Pseudomonadota;Alphaproteobacteria;Rhodobacterales;Rhodobacteraceae;Yoonia	92.53	3.8	3196083	Pilot	Proteobacteria	Prokaryote	MetaBAT v2:2.15	CheckM v2.4.0, GTDB-tk v1.3.0,GTDB database release 220
3300047667_82	3300047667	Bacteria;Bacteroidota;Bacteroidia;Flavobacteriales;Flavobacteriaceae;GCA-002733185	79.31	5.04	2706399	Pilot	Bacteroidetes	Prokaryote	MetaBAT v2:2.15	CheckM v2.4.0, GTDB-tk v1.3.0,GTDB database release 220
3300047667_83	3300047667	Bacteria;Pseudomonadota;Gammaproteobacteria;Enterobacterales;Alteromonadaceae;Glaciecola	90.33	6.19	3902429	Pilot	Proteobacteria	Prokaryote	MetaBAT v2:2.15	CheckM v2.4.0, GTDB-tk v1.3.0,GTDB database release 220
3300047667_88	3300047667	Bacteria;Bacteroidota;Bacteroidia;NS11-12g;UBA9320;UBA9320	73.93	0.48	1945514	Pilot	Bacteroidetes	Prokaryote	MetaBAT v2:2.15	CheckM v2.4.0, GTDB-tk v1.3.0,GTDB database release 220
3300047667_97	3300047667	Bacteria;Bacteroidota;Bacteroidia;Chitinophagales;Saprospiraceae	78.8	1.98	3665068	Pilot	Bacteroidetes	Prokaryote	MetaBAT v2:2.15	CheckM v2.4.0, GTDB-tk v1.3.0,GTDB database release 220
3300047668_10	3300047668	Bacteria;Pseudomonadota;Gammaproteobacteria;Woeseiales;Woeseiaceae;SP4260;SP4260 sp905182415	69.14	7.44	2144536	Pilot	Proteobacteria	Prokaryote	MetaBAT v2:2.15	CheckM v2.4.0, GTDB-tk v1.3.0,GTDB database release 220
3300047668_105	3300047668	Bacteria;Pseudomonadota;Gammaproteobacteria;Pseudomonadales;Porticoccaceae;HTCC2207;HTCC2207 sp905182855	53.45	0	1609586	Pilot	Proteobacteria	Prokaryote	MetaBAT v2:2.15	CheckM v2.4.0, GTDB-tk v1.3.0,GTDB database release 220
3300047668_106	3300047668	Bacteria;Bacteroidota;Bacteroidia;Flavobacteriales;UA16;ASP10-05a;ASP10-05a sp905182895	72.83	1.08	1993147	Pilot	Bacteroidetes	Prokaryote	MetaBAT v2:2.15	CheckM v2.4.0, GTDB-tk v1.3.0,GTDB database release 220
3300047668_11	3300047668	Bacteria;Pseudomonadota;Gammaproteobacteria;Pseudomonadales;Azotimanducaceae_A;UBA9926;UBA9926 sp905182155	65.89	1.71	2306730	Pilot	Proteobacteria	Prokaryote	MetaBAT v2:2.15	CheckM v2.4.0, GTDB-tk v1.3.0,GTDB database release 220
3300047668_111	3300047668	Bacteria;Pseudomonadota;Gammaproteobacteria;Pseudomonadales;Nitrincolaceae;ASP10-02a;ASP10-02a sp905182035	73.28	0.86	1903014	Pilot	Proteobacteria	Prokaryote	MetaBAT v2:2.15	CheckM v2.4.0, GTDB-tk v1.3.0,GTDB database release 220
3300047668_112	3300047668	Bacteria;Pseudomonadota;Alphaproteobacteria;Sphingomonadales;Sphingomonadaceae;Qipengyuania;Qipengyuania sp016764075	98.08	0.71	2954864	Pilot	Proteobacteria	Prokaryote	MetaBAT v2:2.15	CheckM v2.4.0, GTDB-tk v1.3.0,GTDB database release 220
3300047668_113	3300047668	Bacteria;Pseudomonadota;Alphaproteobacteria;UBA8366;UBA8366;GCA-002724395	90.25	6.52	3567449	Pilot	Proteobacteria	Prokaryote	MetaBAT v2:2.15	CheckM v2.4.0, GTDB-tk v1.3.0,GTDB database release 220
3300047668_114	3300047668	Bacteria;Pseudomonadota;Alphaproteobacteria;UBA8366;GCA-2717185;JABJJH01	87.61	1.74	3825521	Pilot	Proteobacteria	Prokaryote	MetaBAT v2:2.15	CheckM v2.4.0, GTDB-tk v1.3.0,GTDB database release 220
3300047668_115	3300047668	Bacteria;Actinomycetota;Actinomycetes;S36-B12;UBA10799;UBA10799	89.92	0.59	2019258	Pilot	Actinobacteria	Prokaryote	MetaBAT v2:2.15	CheckM v2.4.0, GTDB-tk v1.3.0,GTDB database release 220
3300047668_117	3300047668	Bacteria;Pseudomonadota;Gammaproteobacteria;Rariloculales;Rariloculaceae;UBA6522	54.97	2.47	1674992	Pilot	Proteobacteria	Prokaryote	MetaBAT v2:2.15	CheckM v2.4.0, GTDB-tk v1.3.0,GTDB database release 220
3300047668_121	3300047668	Bacteria;Planctomycetota;UBA1135;UBA1135;UBA1135;JAPKEZ01	61.88	1.14	1167139	Pilot	Planctomycetes	Prokaryote	MetaBAT v2:2.15	CheckM v2.4.0, GTDB-tk v1.3.0,GTDB database release 220
3300047668_123	3300047668	Bacteria;Verrucomicrobiota;Verrucomicrobiae;Limisphaerales;GCA-2715965	84.93	4.43	5215822	Pilot	Verrucomicrobia	Prokaryote	MetaBAT v2:2.15	CheckM v2.4.0, GTDB-tk v1.3.0,GTDB database release 220
3300047668_124	3300047668	Bacteria;Pseudomonadota;Alphaproteobacteria;Rhodospirillales_A;JABHCV01;GCA-2717285	50	0	1078080	Pilot	Proteobacteria	Prokaryote	MetaBAT v2:2.15	CheckM v2.4.0, GTDB-tk v1.3.0,GTDB database release 220
3300047668_13	3300047668	Bacteria;Verrucomicrobiota;Verrucomicrobiae;Verrucomicrobiales;Akkermansiaceae;SW10;SW10 sp026421245	84.77	1.36	3193087	Pilot	Verrucomicrobia	Prokaryote	MetaBAT v2:2.15	CheckM v2.4.0, GTDB-tk v1.3.0,GTDB database release 220
3300047668_16	3300047668	Bacteria;Bdellovibrionota;Bacteriovoracia;Bacteriovoracales;Bacteriovoracaceae;GCA-2720865	70.54	1.79	3687473	Pilot	unknown/other	Prokaryote	MetaBAT v2:2.15	CheckM v2.4.0, GTDB-tk v1.3.0,GTDB database release 220
3300047668_20	3300047668	Bacteria;Pseudomonadota;Alphaproteobacteria;MPNO01;UBA2964	65.69	3.45	2452657	Pilot	Proteobacteria	Prokaryote	MetaBAT v2:2.15	CheckM v2.4.0, GTDB-tk v1.3.0,GTDB database release 220
3300047668_21	3300047668	Bacteria;Myxococcota_A;UBA9160;UBA9160;UBA4427;UBA4427	59.87	1.61	3781374	Pilot	unknown/other	Prokaryote	MetaBAT v2:2.15	CheckM v2.4.0, GTDB-tk v1.3.0,GTDB database release 220
3300047668_24	3300047668	Bacteria;Bacteroidota;Bacteroidia;Cytophagales;Cyclobacteriaceae;UBA4465;UBA4465 sp905182655	68.15	1.09	2029216	Pilot	Bacteroidetes	Prokaryote	MetaBAT v2:2.15	CheckM v2.4.0, GTDB-tk v1.3.0,GTDB database release 220
3300047668_27	3300047668	Bacteria;Pseudomonadota;Gammaproteobacteria;Pseudomonadales;Porticoccaceae;Porticoccus;Porticoccus sp905181945	75.51	7.15	1120747	Pilot	Proteobacteria	Prokaryote	MetaBAT v2:2.15	CheckM v2.4.0, GTDB-tk v1.3.0,GTDB database release 220
3300047668_29	3300047668	Bacteria;Pseudomonadota;Gammaproteobacteria;Pseudomonadales;Pseudohongiellaceae;RFVC01	85.25	1.06	2757777	Pilot	Proteobacteria	Prokaryote	MetaBAT v2:2.15	CheckM v2.4.0, GTDB-tk v1.3.0,GTDB database release 220
3300047668_3	3300047668	Archaea;Thermoplasmatota;Poseidoniia;Poseidoniales;Thalassarchaeaceae;MGIIb-O3;MGIIb-O3 sp905182515	71.2	0.8	1408583	Pilot	Thermoplasmatota	Prokaryote	MetaBAT v2:2.15	CheckM v2.4.0, GTDB-tk v1.3.0,GTDB database release 220
3300047668_30	3300047668	Bacteria;Pseudomonadota;Alphaproteobacteria;SMXQ01;SMXQ01	90.13	1.01	2597627	Pilot	Proteobacteria	Prokaryote	MetaBAT v2:2.15	CheckM v2.4.0, GTDB-tk v1.3.0,GTDB database release 220
3300047668_31	3300047668	Bacteria;Pseudomonadota;Gammaproteobacteria;Pseudomonadales;Nitrincolaceae;ASP10-02a;ASP10-02a sp028825405	63.33	0.21	1596703	Pilot	Proteobacteria	Prokaryote	MetaBAT v2:2.15	CheckM v2.4.0, GTDB-tk v1.3.0,GTDB database release 220
3300047668_38	3300047668	Bacteria;Pseudomonadota;Gammaproteobacteria;JAURFX01;JAURFX01;JAURFX01	81.4	0.74	1227867	Pilot	Proteobacteria	Prokaryote	MetaBAT v2:2.15	CheckM v2.4.0, GTDB-tk v1.3.0,GTDB database release 220
3300047668_41	3300047668	Bacteria;Planctomycetota;Phycisphaerae;Phycisphaerales;SM1A02;UBA12567	52.84	0	1088647	Pilot	Planctomycetes	Prokaryote	MetaBAT v2:2.15	CheckM v2.4.0, GTDB-tk v1.3.0,GTDB database release 220
3300047668_48	3300047668	Bacteria;Planctomycetota;Phycisphaerae;Phycisphaerales;SM1A02;UBA12567	73.05	0	1351874	Pilot	Planctomycetes	Prokaryote	MetaBAT v2:2.15	CheckM v2.4.0, GTDB-tk v1.3.0,GTDB database release 220
3300047668_5	3300047668	Bacteria;Pseudomonadota;Gammaproteobacteria;Pseudomonadales;Porticoccaceae;HTCC2207;HTCC2207 sp905181925	68.97	5.17	2221100	Pilot	Proteobacteria	Prokaryote	MetaBAT v2:2.15	CheckM v2.4.0, GTDB-tk v1.3.0,GTDB database release 220
3300047668_50	3300047668	Bacteria;Pseudomonadota;Gammaproteobacteria;Pseudomonadales;Alcanivoracaceae;Alcanivorax;Alcanivorax sp947258575	99.88	0.37	3548303	Pilot	Proteobacteria	Prokaryote	MetaBAT v2:2.15	CheckM v2.4.0, GTDB-tk v1.3.0,GTDB database release 220
3300047668_52	3300047668	Bacteria;Pseudomonadota;Gammaproteobacteria;Burkholderiales;UBA3031;UBA3031;UBA3031 sp913057845	85.06	0.76	1614850	Pilot	Proteobacteria	Prokaryote	MetaBAT v2:2.15	CheckM v2.4.0, GTDB-tk v1.3.0,GTDB database release 220
3300047668_6	3300047668	Bacteria;Myxococcota;UBA796;UBA796;UBA796;UBA796	52.91	0.86	2466327	Pilot	unknown/other	Prokaryote	MetaBAT v2:2.15	CheckM v2.4.0, GTDB-tk v1.3.0,GTDB database release 220
3300047668_60	3300047668	Bacteria;Verrucomicrobiota;Verrucomicrobiae;Limisphaerales;GCA-2715965;GCA-2715965	81.38	2.36	5312713	Pilot	Verrucomicrobia	Prokaryote	MetaBAT v2:2.15	CheckM v2.4.0, GTDB-tk v1.3.0,GTDB database release 220
3300047668_61	3300047668	Bacteria;Actinomycetota;Acidimicrobiia;Acidimicrobiales;Poriferisodaliceae;UBA9040;UBA9040 sp905182565	86.89	4.35	2224690	Pilot	Actinobacteria	Prokaryote	MetaBAT v2:2.15	CheckM v2.4.0, GTDB-tk v1.3.0,GTDB database release 220
3300047668_64	3300047668	Bacteria;Pseudomonadota;Alphaproteobacteria;SMXQ01;SMXQ01;SMXQ01	95.32	1.16	2254414	Pilot	Proteobacteria	Prokaryote	MetaBAT v2:2.15	CheckM v2.4.0, GTDB-tk v1.3.0,GTDB database release 220
3300047668_68	3300047668	Bacteria;Pseudomonadota;Alphaproteobacteria;TMED25;TMED25;CAJIYR01;CAJIYR01 sp905181735	93.65	0.22	1387437	Pilot	Proteobacteria	Prokaryote	MetaBAT v2:2.15	CheckM v2.4.0, GTDB-tk v1.3.0,GTDB database release 220
3300047668_7	3300047668	Bacteria;Pseudomonadota;Gammaproteobacteria;GCA-2729495;GCA-2729495;JABIQA01;JABIQA01 sp913058165	72.27	2.7	1940195	Pilot	Proteobacteria	Prokaryote	MetaBAT v2:2.15	CheckM v2.4.0, GTDB-tk v1.3.0,GTDB database release 220
3300047668_70	3300047668	Bacteria;Latescibacterota;UBA2968;UBA8231;UBA8231	85.71	4.4	5481802	Pilot	unknown/other	Prokaryote	MetaBAT v2:2.15	CheckM v2.4.0, GTDB-tk v1.3.0,GTDB database release 220
3300047668_72	3300047668	Bacteria;Pseudomonadota;Alphaproteobacteria;Thalassobaculales;Thalassobaculaceae;JADHLJ01	95.42	3.91	3792929	Pilot	Proteobacteria	Prokaryote	MetaBAT v2:2.15	CheckM v2.4.0, GTDB-tk v1.3.0,GTDB database release 220
3300047668_73	3300047668	Bacteria;Pseudomonadota;Gammaproteobacteria;UBA4486;UBA4486;CAMBTO01	85.97	2.27	2756905	Pilot	Proteobacteria	Prokaryote	MetaBAT v2:2.15	CheckM v2.4.0, GTDB-tk v1.3.0,GTDB database release 220
3300047668_74	3300047668	Bacteria;Pseudomonadota;Gammaproteobacteria;Pseudomonadales;Litorivicinaceae;HIMB30;HIMB30 sp028339155	76.38	1.48	1447713	Pilot	Proteobacteria	Prokaryote	MetaBAT v2:2.15	CheckM v2.4.0, GTDB-tk v1.3.0,GTDB database release 220
3300047668_75	3300047668	Bacteria;Pseudomonadota;Gammaproteobacteria;UBA4486;UBA4486;UBA7359;UBA7359 sp905182825	90.35	1.04	1771034	Pilot	Proteobacteria	Prokaryote	MetaBAT v2:2.15	CheckM v2.4.0, GTDB-tk v1.3.0,GTDB database release 220
3300047668_76	3300047668	Bacteria;Verrucomicrobiota;Verrucomicrobiae;Opitutales;Opitutaceae;Pelagisphaera;Pelagisphaera sp028822375	93.92	1.41	3560418	Pilot	Verrucomicrobia	Prokaryote	MetaBAT v2:2.15	CheckM v2.4.0, GTDB-tk v1.3.0,GTDB database release 220
3300047668_79	3300047668	Bacteria;Pseudomonadota;Gammaproteobacteria;PS1;Thioglobaceae;Pseudothioglobus;Pseudothioglobus sp913057955	64.94	3.77	966343	Pilot	Proteobacteria	Prokaryote	MetaBAT v2:2.15	CheckM v2.4.0, GTDB-tk v1.3.0,GTDB database release 220
3300047668_9	3300047668	Bacteria;Pseudomonadota;Alphaproteobacteria;Rhodobacterales;Rhodobacteraceae;Sulfitobacter;Sulfitobacter pontiacus	98.4	0	3236909	Pilot	Proteobacteria	Prokaryote	MetaBAT v2:2.15	CheckM v2.4.0, GTDB-tk v1.3.0,GTDB database release 220
3300047668_92	3300047668	Bacteria;Pseudomonadota;Alphaproteobacteria;Rhodobacterales;Rhodobacteraceae;UBA10365	69.9	0.45	1409134	Pilot	Proteobacteria	Prokaryote	MetaBAT v2:2.15	CheckM v2.4.0, GTDB-tk v1.3.0,GTDB database release 220
3300047668_94	3300047668	Bacteria;Pseudomonadota;Gammaproteobacteria;Woeseiales;Woeseiaceae;UBA1847	77.55	1.76	1386924	Pilot	Proteobacteria	Prokaryote	MetaBAT v2:2.15	CheckM v2.4.0, GTDB-tk v1.3.0,GTDB database release 220
3300047669_103	3300047669	Bacteria;Bacteroidota;Bacteroidia;Flavobacteriales;Schleiferiaceae;TMED14	55.8	0	870954	Pilot	Bacteroidetes	Prokaryote	MetaBAT v2:2.15	CheckM v2.4.0, GTDB-tk v1.3.0,GTDB database release 220
3300047669_107	3300047669	Bacteria;Planctomycetota;UBA1135;UBA2386;UBA2386;GCA-2684655;GCA-2684655 sp937906475	91.98	0	4523484	Pilot	Planctomycetes	Prokaryote	MetaBAT v2:2.15	CheckM v2.4.0, GTDB-tk v1.3.0,GTDB database release 220
3300047669_109	3300047669	Bacteria;Actinomycetota;Acidimicrobiia;Acidimicrobiales;Poriferisodaliceae;UBA9040;UBA9040 sp905182565	93.16	3.85	2324656	Pilot	Actinobacteria	Prokaryote	MetaBAT v2:2.15	CheckM v2.4.0, GTDB-tk v1.3.0,GTDB database release 220
3300047669_117	3300047669	Bacteria;Pseudomonadota;Alphaproteobacteria;UBA8366	55.17	0	1272529	Pilot	Proteobacteria	Prokaryote	MetaBAT v2:2.15	CheckM v2.4.0, GTDB-tk v1.3.0,GTDB database release 220
3300047669_120	3300047669	Bacteria;Verrucomicrobiota;Verrucomicrobiae;Verrucomicrobiales;Akkermansiaceae;SW10;SW10 sp026421245	52.71	0.68	1558891	Pilot	Verrucomicrobia	Prokaryote	MetaBAT v2:2.15	CheckM v2.4.0, GTDB-tk v1.3.0,GTDB database release 220
3300047669_122	3300047669	Bacteria;Pseudomonadota;Gammaproteobacteria;Pseudomonadales;Pseudohongiellaceae;UBA9145	91.85	2.96	2983906	Pilot	Proteobacteria	Prokaryote	MetaBAT v2:2.15	CheckM v2.4.0, GTDB-tk v1.3.0,GTDB database release 220
3300047669_128	3300047669	Bacteria;Pseudomonadota;Alphaproteobacteria;Thalassobaculales;Thalassobaculaceae;JADHLJ01;JADHLJ01 sp937776645	94.13	2.17	3957326	Pilot	Proteobacteria	Prokaryote	MetaBAT v2:2.15	CheckM v2.4.0, GTDB-tk v1.3.0,GTDB database release 220
3300047669_13	3300047669	Bacteria;Verrucomicrobiota;Verrucomicrobiae;Opitutales;Opitutaceae;Pelagisphaera;Pelagisphaera sp028822375	94.91	2.06	4280178	Pilot	Verrucomicrobia	Prokaryote	MetaBAT v2:2.15	CheckM v2.4.0, GTDB-tk v1.3.0,GTDB database release 220
3300047669_134	3300047669	Bacteria;Planctomycetota;UBA1135;UBA1135;UBA1135;JAPKEZ01	55.17	1.72	988659	Pilot	Planctomycetes	Prokaryote	MetaBAT v2:2.15	CheckM v2.4.0, GTDB-tk v1.3.0,GTDB database release 220
3300047669_141	3300047669	Bacteria;Pseudomonadota;Alphaproteobacteria;UBA8366;UBA8366;UBA6544	59.31	0.74	2934375	Pilot	Proteobacteria	Prokaryote	MetaBAT v2:2.15	CheckM v2.4.0, GTDB-tk v1.3.0,GTDB database release 220
3300047669_142	3300047669	Bacteria;Verrucomicrobiota;Verrucomicrobiae;Opitutales;MB11C04;MB11C04	61.56	3.48	1756081	Pilot	Verrucomicrobia	Prokaryote	MetaBAT v2:2.15	CheckM v2.4.0, GTDB-tk v1.3.0,GTDB database release 220
3300047669_146	3300047669	Bacteria;Chloroflexota;Dehalococcoidia;SAR202;CAJWER01;CAJWER01	82.84	1.1	2042738	Pilot	unknown/other	Prokaryote	MetaBAT v2:2.15	CheckM v2.4.0, GTDB-tk v1.3.0,GTDB database release 220
3300047669_147	3300047669	Bacteria;Chloroflexota;Dehalococcoidia;UBA1151;UBA1151;GCA-2730555	76.57	0.99	1886979	Pilot	unknown/other	Prokaryote	MetaBAT v2:2.15	CheckM v2.4.0, GTDB-tk v1.3.0,GTDB database release 220
3300047669_148	3300047669	Bacteria;Actinomycetota;Acidimicrobiia;Acidimicrobiales;MedAcidi-G1;UBA9410;UBA9410 sp014240365	80.09	0	1528584	Pilot	Actinobacteria	Prokaryote	MetaBAT v2:2.15	CheckM v2.4.0, GTDB-tk v1.3.0,GTDB database release 220
3300047669_15	3300047669	Bacteria;Verrucomicrobiota;Verrucomicrobiae;Limisphaerales;GCA-2715965	93.92	3.04	5962182	Pilot	Verrucomicrobia	Prokaryote	MetaBAT v2:2.15	CheckM v2.4.0, GTDB-tk v1.3.0,GTDB database release 220
3300047669_150	3300047669	Archaea;Thermoplasmatota;Poseidoniia;Poseidoniales;Thalassarchaeaceae;MGIIb-Q1	67.32	4.4	1622703	Pilot	Thermoplasmatota	Prokaryote	MetaBAT v2:2.15	CheckM v2.4.0, GTDB-tk v1.3.0,GTDB database release 220
3300047669_19	3300047669	Bacteria;Chloroflexota;Dehalococcoidia;UBA1127;UBA1127;UBA1127	84.82	1.65	1658797	Pilot	unknown/other	Prokaryote	MetaBAT v2:2.15	CheckM v2.4.0, GTDB-tk v1.3.0,GTDB database release 220
3300047669_20	3300047669	Bacteria;Pseudomonadota;Alphaproteobacteria;TMED25;TMED25	97.83	0.43	2344138	Pilot	Proteobacteria	Prokaryote	MetaBAT v2:2.15	CheckM v2.4.0, GTDB-tk v1.3.0,GTDB database release 220
3300047669_23	3300047669	Bacteria;Pseudomonadota;Gammaproteobacteria;Pseudomonadales;Pseudohongiellaceae;UBA9145	88.52	8.73	3306327	Pilot	Proteobacteria	Prokaryote	MetaBAT v2:2.15	CheckM v2.4.0, GTDB-tk v1.3.0,GTDB database release 220
3300047669_3	3300047669	Archaea;Thermoplasmatota;Poseidoniia;MGIII;CG-Epi1;CG-Epi1	71.51	0	852841	Pilot	Thermoplasmatota	Prokaryote	MetaBAT v2:2.15	CheckM v2.4.0, GTDB-tk v1.3.0,GTDB database release 220
3300047669_30	3300047669	Bacteria;Myxococcota_A;UBA9160;UBA9160;UBA4427;JAZXM01	90.52	1.51	3861754	Pilot	unknown/other	Prokaryote	MetaBAT v2:2.15	CheckM v2.4.0, GTDB-tk v1.3.0,GTDB database release 220
3300047669_38	3300047669	Bacteria;Pseudomonadota;Gammaproteobacteria;Woeseiales;Woeseiaceae;SP4260;SP4260 sp905182415	50	0	917588	Pilot	Proteobacteria	Prokaryote	MetaBAT v2:2.15	CheckM v2.4.0, GTDB-tk v1.3.0,GTDB database release 220
3300047669_47	3300047669	Bacteria;Verrucomicrobiota;Lentisphaeria;JABSQK01;CAJWLW01	89.33	5.77	3858987	Pilot	Verrucomicrobia	Prokaryote	MetaBAT v2:2.15	CheckM v2.4.0, GTDB-tk v1.3.0,GTDB database release 220
3300047669_49	3300047669	Bacteria;Planctomycetota;Planctomycetia;Planctomycetales;Planctomycetaceae;JABMPE01	81.5	3.65	7529168	Pilot	Planctomycetes	Prokaryote	MetaBAT v2:2.15	CheckM v2.4.0, GTDB-tk v1.3.0,GTDB database release 220
3300047669_50	3300047669	Bacteria;Desulfobacterota_D;UBA1144;UBA1144;UBA1144;TMED58;TMED58 sp905181755	57.19	3.01	691775	Pilot	unknown/other	Prokaryote	MetaBAT v2:2.15	CheckM v2.4.0, GTDB-tk v1.3.0,GTDB database release 220
3300047669_53	3300047669	Bacteria;Gemmatimonadota;Gemmatimonadetes;Longimicrobiales;UBA6960;GCA-2718595;GCA-2718595 sp028822645	85.1	3.4	1876904	Pilot	unknown/other	Prokaryote	MetaBAT v2:2.15	CheckM v2.4.0, GTDB-tk v1.3.0,GTDB database release 220
3300047669_54	3300047669	Bacteria;Verrucomicrobiota;Verrucomicrobiae;Limisphaerales;GCA-2715965;GCA-2715965	53.45	0	3138556	Pilot	Verrucomicrobia	Prokaryote	MetaBAT v2:2.15	CheckM v2.4.0, GTDB-tk v1.3.0,GTDB database release 220
3300047669_57	3300047669	Bacteria;Latescibacterota;UBA2968;UBA8231;UBA8231;UBA8231	60.5	4.31	3821099	Pilot	unknown/other	Prokaryote	MetaBAT v2:2.15	CheckM v2.4.0, GTDB-tk v1.3.0,GTDB database release 220
3300047669_59	3300047669	Bacteria;Pseudomonadota;Alphaproteobacteria;Rhodospirillales_A;CAMCUA01;CAMCUA01	64.6	0.25	1515690	Pilot	Proteobacteria	Prokaryote	MetaBAT v2:2.15	CheckM v2.4.0, GTDB-tk v1.3.0,GTDB database release 220
3300047669_60	3300047669	Bacteria;Marinisomatota;Marinisomatia;Marinisomatales;TCS55;TCS55;TCS55 sp002715035	74.73	2.75	1488536	Pilot	Marinimicrobia	Prokaryote	MetaBAT v2:2.15	CheckM v2.4.0, GTDB-tk v1.3.0,GTDB database release 220
3300047669_65	3300047669	Bacteria;Pseudomonadota;Gammaproteobacteria;Rariloculales;Rariloculaceae;UBA6522	80.25	1.29	2191599	Pilot	Proteobacteria	Prokaryote	MetaBAT v2:2.15	CheckM v2.4.0, GTDB-tk v1.3.0,GTDB database release 220
3300047669_68	3300047669	Bacteria;Pseudomonadota;Alphaproteobacteria;MPNO01;UBA2964	51.72	3.45	1873756	Pilot	Proteobacteria	Prokaryote	MetaBAT v2:2.15	CheckM v2.4.0, GTDB-tk v1.3.0,GTDB database release 220
3300047669_70	3300047669	Bacteria;Pseudomonadota;Gammaproteobacteria;Pseudomonadales;Azotimanducaceae_A;UBA9926;UBA9926 sp905182155	85.27	5.19	3155340	Pilot	Proteobacteria	Prokaryote	MetaBAT v2:2.15	CheckM v2.4.0, GTDB-tk v1.3.0,GTDB database release 220
3300047669_71	3300047669	Bacteria;Actinomycetota;Actinomycetes;S36-B12;UBA10799;UBA10799	87.05	0.26	2160560	Pilot	Actinobacteria	Prokaryote	MetaBAT v2:2.15	CheckM v2.4.0, GTDB-tk v1.3.0,GTDB database release 220
3300047669_72	3300047669	Archaea;Thermoplasmatota;Poseidoniia;Poseidoniales;Poseidoniaceae;MGIIa-L1;MGIIa-L1 sp905182635	72.18	1.02	1611900	Pilot	Thermoplasmatota	Prokaryote	MetaBAT v2:2.15	CheckM v2.4.0, GTDB-tk v1.3.0,GTDB database release 220
3300047669_79	3300047669	Bacteria;Pseudomonadota;Gammaproteobacteria;Pseudomonadales;Porticoccaceae;HTCC2207;HTCC2207 sp905182275	65.99	1.72	1810210	Pilot	Proteobacteria	Prokaryote	MetaBAT v2:2.15	CheckM v2.4.0, GTDB-tk v1.3.0,GTDB database release 220
3300047669_8	3300047669	Bacteria;Chloroflexota;Dehalococcoidia;UBA2963;UBA2963;CALGTL01	76.06	2.97	2281575	Pilot	unknown/other	Prokaryote	MetaBAT v2:2.15	CheckM v2.4.0, GTDB-tk v1.3.0,GTDB database release 220
3300047669_80	3300047669	Bacteria;Pseudomonadota;Gammaproteobacteria;Pseudomonadales;Azotimanducaceae_A	85.83	6.51	4442734	Pilot	Proteobacteria	Prokaryote	MetaBAT v2:2.15	CheckM v2.4.0, GTDB-tk v1.3.0,GTDB database release 220
3300047669_84	3300047669	Bacteria;Pseudomonadota;Alphaproteobacteria;Micropepsales;Micropepsaceae;CAIYRG01	80.74	2.32	2324291	Pilot	Proteobacteria	Prokaryote	MetaBAT v2:2.15	CheckM v2.4.0, GTDB-tk v1.3.0,GTDB database release 220
3300047669_85	3300047669	Bacteria;Planctomycetota;Planctomycetia;Pirellulales;UBA7805;UBA7805	64.35	1.15	1946284	Pilot	Planctomycetes	Prokaryote	MetaBAT v2:2.15	CheckM v2.4.0, GTDB-tk v1.3.0,GTDB database release 220
3300047669_86	3300047669	Bacteria;Pseudomonadota;Alphaproteobacteria;MPNO01;UBA2964;WLWZ01;WLWZ01 sp905182615	75.31	2.39	2681542	Pilot	Proteobacteria	Prokaryote	MetaBAT v2:2.15	CheckM v2.4.0, GTDB-tk v1.3.0,GTDB database release 220
3300047669_89	3300047669	Bacteria;Planctomycetota;Phycisphaerae;Phycisphaerales;SM1A02;JAKVBQ01	85.13	0.57	3201431	Pilot	Planctomycetes	Prokaryote	MetaBAT v2:2.15	CheckM v2.4.0, GTDB-tk v1.3.0,GTDB database release 220
3300047669_94	3300047669	Bacteria;Pseudomonadota;Alphaproteobacteria;Rhodospirillales_A;UBA2165;GCA-2687515	86.01	2.4	3820919	Pilot	Proteobacteria	Prokaryote	MetaBAT v2:2.15	CheckM v2.4.0, GTDB-tk v1.3.0,GTDB database release 220
3300047669_95	3300047669	Bacteria;Planctomycetota;Phycisphaerae;Phycisphaerales;SM1A02;UBA12014;UBA12014 sp028823105	67.98	6.65	2603760	Pilot	Planctomycetes	Prokaryote	MetaBAT v2:2.15	CheckM v2.4.0, GTDB-tk v1.3.0,GTDB database release 220
3300049783_100	3300049783	Bacteria;Bacteroidota;Bacteroidia;Flavobacteriales;Flavobacteriaceae;Polaribacter	73.13	0	2805681	Pilot	Bacteroidetes	Prokaryote	MetaBAT v2:2.15	CheckM v2.4.0, GTDB-tk v1.3.0,GTDB database release 220
3300049783_104	3300049783	Bacteria;Pseudomonadota;Gammaproteobacteria;Enterobacterales;Shewanellaceae;Shewanella;Shewanella sp002836315	56.14	1.75	2261689	Pilot	Proteobacteria	Prokaryote	MetaBAT v2:2.15	CheckM v2.4.0, GTDB-tk v1.3.0,GTDB database release 220
3300049783_108	3300049783	Bacteria;Pseudomonadota;Alphaproteobacteria;Rhodobacterales;Rhodobacteraceae;188UL27-1	58.62	0	1962726	Pilot	Proteobacteria	Prokaryote	MetaBAT v2:2.15	CheckM v2.4.0, GTDB-tk v1.3.0,GTDB database release 220
3300049783_115	3300049783	Bacteria;Planctomycetota;UBA1135;UBA2386;UBA2386;GCA-2684655	95.45	0	6069428	Pilot	Planctomycetes	Prokaryote	MetaBAT v2:2.15	CheckM v2.4.0, GTDB-tk v1.3.0,GTDB database release 220
3300049783_116	3300049783	Bacteria;Myxococcota;UBA796;UBA796;GCA-2862545;CAJXTB01	92.56	3.36	6005188	Pilot	unknown/other	Prokaryote	MetaBAT v2:2.15	CheckM v2.4.0, GTDB-tk v1.3.0,GTDB database release 220
3300049783_117	3300049783	Bacteria;Pseudomonadota;Alphaproteobacteria;UBA8317;UBA8317	85.33	1.1	1583028	Pilot	Proteobacteria	Prokaryote	MetaBAT v2:2.15	CheckM v2.4.0, GTDB-tk v1.3.0,GTDB database release 220
3300049783_118	3300049783	Bacteria;Pseudomonadota;Gammaproteobacteria;Pseudomonadales;Halieaceae;Halioglobus	67.24	0	3723770	Pilot	Proteobacteria	Prokaryote	MetaBAT v2:2.15	CheckM v2.4.0, GTDB-tk v1.3.0,GTDB database release 220
3300049783_124	3300049783	Bacteria;Pseudomonadota;Alphaproteobacteria;Rhodobacterales;Rhodobacteraceae;Yoonia	68.1	1.72	2652790	Pilot	Proteobacteria	Prokaryote	MetaBAT v2:2.15	CheckM v2.4.0, GTDB-tk v1.3.0,GTDB database release 220
3300049783_139	3300049783	Bacteria;Bdellovibrionota;Bacteriovoracia;Bacteriovoracales;Bacteriovoracaceae;GCA-2720865	62.95	1.79	1724057	Pilot	unknown/other	Prokaryote	MetaBAT v2:2.15	CheckM v2.4.0, GTDB-tk v1.3.0,GTDB database release 220
3300049783_14	3300049783	Bacteria;Bacteroidota;Bacteroidia;Chitinophagales;Saprospiraceae;Neolewinella	52.76	0	2469238	Pilot	Bacteroidetes	Prokaryote	MetaBAT v2:2.15	CheckM v2.4.0, GTDB-tk v1.3.0,GTDB database release 220
3300049783_140	3300049783	Bacteria;Pseudomonadota;Alphaproteobacteria;Rhodobacterales;Rhodobacteraceae;Sulfitobacter;Sulfitobacter sp013139555	99.36	0	3815976	Pilot	Proteobacteria	Prokaryote	MetaBAT v2:2.15	CheckM v2.4.0, GTDB-tk v1.3.0,GTDB database release 220
3300049783_141	3300049783	Bacteria;Bacteroidota;Bacteroidia;Flavobacteriales;UA16;JAQWQB01	81.99	0.54	2950921	Pilot	Bacteroidetes	Prokaryote	MetaBAT v2:2.15	CheckM v2.4.0, GTDB-tk v1.3.0,GTDB database release 220
3300049783_143	3300049783	Bacteria;Pseudomonadota;Alphaproteobacteria;Rickettsiales;UBA1997;JAJTCH01	94.15	6.34	1689461	Pilot	Proteobacteria	Prokaryote	MetaBAT v2:2.15	CheckM v2.4.0, GTDB-tk v1.3.0,GTDB database release 220
3300049783_146	3300049783	Bacteria;Bacteroidota;Bacteroidia;Flavobacteriales;Flavobacteriaceae;Patiriisocius	79.69	3.44	3015141	Pilot	Bacteroidetes	Prokaryote	MetaBAT v2:2.15	CheckM v2.4.0, GTDB-tk v1.3.0,GTDB database release 220
3300049783_147	3300049783	Bacteria;Bacteroidota;Bacteroidia;Flavobacteriales;Flavobacteriaceae;Nonlabens	92.88	1.12	2967899	Pilot	Bacteroidetes	Prokaryote	MetaBAT v2:2.15	CheckM v2.4.0, GTDB-tk v1.3.0,GTDB database release 220
3300049783_148	3300049783	Bacteria;Pseudomonadota;Gammaproteobacteria;Enterobacterales;Alteromonadaceae;Glaciecola	84.93	0.97	3285246	Pilot	Proteobacteria	Prokaryote	MetaBAT v2:2.15	CheckM v2.4.0, GTDB-tk v1.3.0,GTDB database release 220
3300049783_150	3300049783	Bacteria;Bacteroidota;Bacteroidia;Cytophagales;Spirosomataceae;JANQUM01	86.55	0.74	4023857	Pilot	Bacteroidetes	Prokaryote	MetaBAT v2:2.15	CheckM v2.4.0, GTDB-tk v1.3.0,GTDB database release 220
3300049783_154	3300049783	Bacteria;Bacteroidota;Bacteroidia;Cytophagales;Cyclobacteriaceae;Roseivirga	70.11	1.72	3105188	Pilot	Bacteroidetes	Prokaryote	MetaBAT v2:2.15	CheckM v2.4.0, GTDB-tk v1.3.0,GTDB database release 220
3300049783_155	3300049783	Bacteria;Bacteroidota;Bacteroidia;Flavobacteriales;Flavobacteriaceae;Sediminicola	75.86	1.72	2748374	Pilot	Bacteroidetes	Prokaryote	MetaBAT v2:2.15	CheckM v2.4.0, GTDB-tk v1.3.0,GTDB database release 220
3300049783_163	3300049783	Bacteria;Pseudomonadota;Gammaproteobacteria;Pseudomonadales;Alcanivoracaceae;Alcanivorax;Alcanivorax sp947258575	72.41	0	3221236	Pilot	Proteobacteria	Prokaryote	MetaBAT v2:2.15	CheckM v2.4.0, GTDB-tk v1.3.0,GTDB database release 220
3300049783_165	3300049783	Bacteria;Pseudomonadota;Alphaproteobacteria;Rhodobacterales;Rhodobacteraceae;Pseudorhodobacter	67.24	0	2955146	Pilot	Proteobacteria	Prokaryote	MetaBAT v2:2.15	CheckM v2.4.0, GTDB-tk v1.3.0,GTDB database release 220
3300049783_175	3300049783	Bacteria;Pseudomonadota;Alphaproteobacteria;Rickettsiales;UBA1997;JAJTCH01	87.84	5.85	1367965	Pilot	Proteobacteria	Prokaryote	MetaBAT v2:2.15	CheckM v2.4.0, GTDB-tk v1.3.0,GTDB database release 220
3300049783_178	3300049783	Bacteria;Bacteroidota;Bacteroidia;NS11-12g;UBA9320;UBA9320	77.46	2.38	2024662	Pilot	Bacteroidetes	Prokaryote	MetaBAT v2:2.15	CheckM v2.4.0, GTDB-tk v1.3.0,GTDB database release 220
3300049783_185	3300049783	Bacteria;Pseudomonadota;Gammaproteobacteria;Pseudomonadales;Azotimanducaceae_A	50	0	2105522	Pilot	Proteobacteria	Prokaryote	MetaBAT v2:2.15	CheckM v2.4.0, GTDB-tk v1.3.0,GTDB database release 220
3300049783_187	3300049783	Bacteria;Pseudomonadota;Alphaproteobacteria;Rhodobacterales;Rhodobacteraceae;Yoonia	54.29	3.45	2491357	Pilot	Proteobacteria	Prokaryote	MetaBAT v2:2.15	CheckM v2.4.0, GTDB-tk v1.3.0,GTDB database release 220
3300049783_19	3300049783	Bacteria;Pseudomonadota;Gammaproteobacteria;Enterobacterales;Alteromonadaceae;Glaciecola	67.24	0	2024385	Pilot	Proteobacteria	Prokaryote	MetaBAT v2:2.15	CheckM v2.4.0, GTDB-tk v1.3.0,GTDB database release 220
3300049783_24	3300049783	Bacteria;Bacteroidota;Bacteroidia;UBA10329;UBA10329;UBA10329	57.94	0.12	1482395	Pilot	Bacteroidetes	Prokaryote	MetaBAT v2:2.15	CheckM v2.4.0, GTDB-tk v1.3.0,GTDB database release 220
3300049783_35	3300049783	Bacteria;Bacteroidota;Bacteroidia;Flavobacteriales;Cryomorphaceae;JAKVAV01	99.46	0.54	3458009	Pilot	Bacteroidetes	Prokaryote	MetaBAT v2:2.15	CheckM v2.4.0, GTDB-tk v1.3.0,GTDB database release 220
3300049783_36	3300049783	Bacteria;Bacteroidota;Bacteroidia;Flavobacteriales;Vicingaceae;NORP294	82.8	1.08	2502777	Pilot	Bacteroidetes	Prokaryote	MetaBAT v2:2.15	CheckM v2.4.0, GTDB-tk v1.3.0,GTDB database release 220
3300049783_37	3300049783	Bacteria;Verrucomicrobiota;Verrucomicrobiae;Opitutales;Coraliomargaritaceae;Lentimonas	55.87	0.23	1154857	Pilot	Verrucomicrobia	Prokaryote	MetaBAT v2:2.15	CheckM v2.4.0, GTDB-tk v1.3.0,GTDB database release 220
3300049783_40	3300049783	Bacteria;Planctomycetota;UBA1135;UBA1135;GCA-002686595;GCA-2862085	69.27	1.08	5308140	Pilot	Planctomycetes	Prokaryote	MetaBAT v2:2.15	CheckM v2.4.0, GTDB-tk v1.3.0,GTDB database release 220
3300049783_43	3300049783	Bacteria;Pseudomonadota;Gammaproteobacteria;Pseudomonadales;Pseudohongiellaceae;UBA9145	58.62	1.72	2110096	Pilot	Proteobacteria	Prokaryote	MetaBAT v2:2.15	CheckM v2.4.0, GTDB-tk v1.3.0,GTDB database release 220
3300049783_46	3300049783	Bacteria;Bacteroidota;Bacteroidia;Flavobacteriales;CAJJDF01;CAJJDF01;CAJJDF01 sp905182785	95.52	7.52	2230082	Pilot	Bacteroidetes	Prokaryote	MetaBAT v2:2.15	CheckM v2.4.0, GTDB-tk v1.3.0,GTDB database release 220
3300049783_49	3300049783	Bacteria;Pseudomonadota;Gammaproteobacteria;Pseudomonadales;Cellvibrionaceae;CANLBN01	50	0	1341990	Pilot	Proteobacteria	Prokaryote	MetaBAT v2:2.15	CheckM v2.4.0, GTDB-tk v1.3.0,GTDB database release 220
3300049783_50	3300049783	Bacteria;Pseudomonadota;Alphaproteobacteria;Rhodobacterales;Rhodobacteraceae	92.05	1.6	3795952	Pilot	Proteobacteria	Prokaryote	MetaBAT v2:2.15	CheckM v2.4.0, GTDB-tk v1.3.0,GTDB database release 220
3300049783_51	3300049783	Bacteria;Bacteroidota;Bacteroidia;Cytophagales;Cyclobacteriaceae;JAOUOM01	84.15	2.3	3242139	Pilot	Bacteroidetes	Prokaryote	MetaBAT v2:2.15	CheckM v2.4.0, GTDB-tk v1.3.0,GTDB database release 220
3300049783_52	3300049783	Bacteria;Pseudomonadota;Gammaproteobacteria;Methylococcales;Cycloclasticaceae;Cycloclasticus;Cycloclasticus pugetii	74.14	0	2000268	Pilot	Proteobacteria	Prokaryote	MetaBAT v2:2.15	CheckM v2.4.0, GTDB-tk v1.3.0,GTDB database release 220
3300049783_57	3300049783	Bacteria;Actinomycetota;Actinomycetes;Mycobacteriales;Mycobacteriaceae;Rhodococcus;Rhodococcus sp001942265	98.15	1.61	4982597	Pilot	Actinobacteria	Prokaryote	MetaBAT v2:2.15	CheckM v2.4.0, GTDB-tk v1.3.0,GTDB database release 220
3300049783_6	3300049783	Bacteria;Pseudomonadota;Alphaproteobacteria;Rhodobacterales;Rhodobacteraceae	60.42	1.4	2492659	Pilot	Proteobacteria	Prokaryote	MetaBAT v2:2.15	CheckM v2.4.0, GTDB-tk v1.3.0,GTDB database release 220
3300049783_60	3300049783	Bacteria;Patescibacteria;Paceibacteria;UBA9973;UBA1006;UBA1006	55.35	0	481407	Pilot	unknown/other	Prokaryote	MetaBAT v2:2.15	CheckM v2.4.0, GTDB-tk v1.3.0,GTDB database release 220
3300049783_62	3300049783	Bacteria;Bacteroidota;Bacteroidia;Cytophagales;Cyclobacteriaceae;Marinoscillum	81.09	1.11	2947198	Pilot	Bacteroidetes	Prokaryote	MetaBAT v2:2.15	CheckM v2.4.0, GTDB-tk v1.3.0,GTDB database release 220
3300049783_65	3300049783	Bacteria;Bacteroidota;Bacteroidia;Chitinophagales;Saprospiraceae	63.2	0.99	2976591	Pilot	Bacteroidetes	Prokaryote	MetaBAT v2:2.15	CheckM v2.4.0, GTDB-tk v1.3.0,GTDB database release 220
3300049783_72	3300049783	Bacteria;Bacteroidota;Bacteroidia;Flavobacteriales;Flavobacteriaceae;Sediminicola	77.74	1.72	2860578	Pilot	Bacteroidetes	Prokaryote	MetaBAT v2:2.15	CheckM v2.4.0, GTDB-tk v1.3.0,GTDB database release 220
3300049783_77	3300049783	Bacteria;Pseudomonadota;Gammaproteobacteria;Enterobacterales;Alteromonadaceae;Paraglaciecola	54.47	3.45	5178237	Pilot	Proteobacteria	Prokaryote	MetaBAT v2:2.15	CheckM v2.4.0, GTDB-tk v1.3.0,GTDB database release 220
3300049783_83	3300049783	Bacteria;Pseudomonadota;Gammaproteobacteria;Pseudomonadales;DSM-6294;Bermanella	56.03	0	2264647	Pilot	Proteobacteria	Prokaryote	MetaBAT v2:2.15	CheckM v2.4.0, GTDB-tk v1.3.0,GTDB database release 220
3300049783_85	3300049783	Bacteria;Pseudomonadota;Alphaproteobacteria;Rhodobacterales;Rhodobacteraceae;Celeribacter	84.91	1.8	2713171	Pilot	Proteobacteria	Prokaryote	MetaBAT v2:2.15	CheckM v2.4.0, GTDB-tk v1.3.0,GTDB database release 220
3300049783_92	3300049783	Bacteria;Bacteroidota;Bacteroidia;Cytophagales;Flammeovirgaceae	77.43	3.08	4690493	Pilot	Bacteroidetes	Prokaryote	MetaBAT v2:2.15	CheckM v2.4.0, GTDB-tk v1.3.0,GTDB database release 220
3300049783_97	3300049783	Bacteria;Bacteroidota;Bacteroidia;Flavobacteriales;Crocinitomicaceae;UBA4466	72.3	1.08	2954001	Pilot	Bacteroidetes	Prokaryote	MetaBAT v2:2.15	CheckM v2.4.0, GTDB-tk v1.3.0,GTDB database release 220
3300053235_5	3300053235	Bacteria;Bacteroidota;Bacteroidia;Flavobacteriales;Flavobacteriaceae;Polaribacter	65.28	5.17	1841754	HAVOC	Bacteroidetes	Prokaryote	MetaBAT v2:2.15	CheckM v2.4.0, GTDB-tk v1.3.0,GTDB database release 220
3300053235_6	3300053235	Archaea;Halobacteriota;Halobacteria;Halobacteriales;Haloarculaceae;Natronomonas	93.48	4.97	2565492	HAVOC	Euryarchaeota	Prokaryote	MetaBAT v2:2.15	CheckM v2.4.0, GTDB-tk v1.3.0,GTDB database release 220
3300053236_11	3300053236	Bacteria;Pseudomonadota;Gammaproteobacteria;Enterobacterales;Alteromonadaceae;Pseudoalteromonas;Pseudoalteromonas tetraodonis	50	0	1509306	HAVOC	Proteobacteria	Prokaryote	MetaBAT v2:2.15	CheckM v2.4.0, GTDB-tk v1.3.0,GTDB database release 220
3300053237_10	3300053237	Bacteria;Pseudomonadota;Gammaproteobacteria;Pseudomonadales;Natronospirillaceae;Reinekea	98.97	1	3885612	HAVOC	Proteobacteria	Prokaryote	MetaBAT v2:2.15	CheckM v2.4.0, GTDB-tk v1.3.0,GTDB database release 220
3300053237_5	3300053237	Bacteria;Pseudomonadota;Gammaproteobacteria;Enterobacterales;Alteromonadaceae;Pseudoalteromonas;Pseudoalteromonas tetraodonis	81.03	0	3461958	HAVOC	Proteobacteria	Prokaryote	MetaBAT v2:2.15	CheckM v2.4.0, GTDB-tk v1.3.0,GTDB database release 220
3300053237_8	3300053237	Bacteria;Pseudomonadota;Gammaproteobacteria;Enterobacterales;Alteromonadaceae;Colwellia	59.26	1.23	1939799	HAVOC	Proteobacteria	Prokaryote	MetaBAT v2:2.15	CheckM v2.4.0, GTDB-tk v1.3.0,GTDB database release 220
3300053238_1	3300053238	Bacteria;Pseudomonadota;Gammaproteobacteria;Pseudomonadales;Natronospirillaceae;Reinekea	94.77	3.63	3775108	HAVOC	Proteobacteria	Prokaryote	MetaBAT v2:2.15	CheckM v2.4.0, GTDB-tk v1.3.0,GTDB database release 220
3300053238_7	3300053238	Bacteria;Pseudomonadota;Gammaproteobacteria;Enterobacterales;Alteromonadaceae;Colwellia	62.4	0.17	2139782	HAVOC	Proteobacteria	Prokaryote	MetaBAT v2:2.15	CheckM v2.4.0, GTDB-tk v1.3.0,GTDB database release 220
3300053238_8	3300053238	Bacteria;Verrucomicrobiota;Verrucomicrobiae;Opitutales;Coraliomargaritaceae;Lentimonas	67.08	0.68	1954273	HAVOC	Verrucomicrobia	Prokaryote	MetaBAT v2:2.15	CheckM v2.4.0, GTDB-tk v1.3.0,GTDB database release 220
3300053238_9	3300053238	Bacteria;Pseudomonadota;Gammaproteobacteria;Enterobacterales;Alteromonadaceae;Pseudoalteromonas;Pseudoalteromonas tetraodonis	81.03	0	3456485	HAVOC	Proteobacteria	Prokaryote	MetaBAT v2:2.15	CheckM v2.4.0, GTDB-tk v1.3.0,GTDB database release 220
3300053697_102	3300053697	Bacteria;Pseudomonadota;Gammaproteobacteria;Pseudomonadales;Cellvibrionaceae;CANLBN01	66.51	0.71	2396983	HAVOC	Proteobacteria	Prokaryote	MetaBAT v2:2.15	CheckM v2.4.0, GTDB-tk v1.3.0,GTDB database release 220
3300053697_105	3300053697	Bacteria;Pseudomonadota;Gammaproteobacteria;Enterobacterales;Alteromonadaceae;Cognaticolwellia;Cognaticolwellia sp014077005	93.86	3.18	3698708	HAVOC	Proteobacteria	Prokaryote	MetaBAT v2:2.15	CheckM v2.4.0, GTDB-tk v1.3.0,GTDB database release 220
3300053697_111	3300053697	Bacteria;Pseudomonadota;Alphaproteobacteria;Rhodobacterales;Rhodobacteraceae;188UL27-1	65.52	0	2133128	HAVOC	Proteobacteria	Prokaryote	MetaBAT v2:2.15	CheckM v2.4.0, GTDB-tk v1.3.0,GTDB database release 220
3300053697_13	3300053697	Bacteria;Bacteroidota;Bacteroidia;Cytophagales;Cyclobacteriaceae	79.31	6.9	6466660	HAVOC	Bacteroidetes	Prokaryote	MetaBAT v2:2.15	CheckM v2.4.0, GTDB-tk v1.3.0,GTDB database release 220
3300053697_14	3300053697	Bacteria;Bacteroidota;Bacteroidia;Cytophagales;Spirosomataceae;JANQUM01	82.97	0.6	3675927	HAVOC	Bacteroidetes	Prokaryote	MetaBAT v2:2.15	CheckM v2.4.0, GTDB-tk v1.3.0,GTDB database release 220
3300053697_18	3300053697	Bacteria;Bacteroidota;Bacteroidia;Cytophagales;Cyclobacteriaceae;JAOUOM01	94.76	2.74	3505991	HAVOC	Bacteroidetes	Prokaryote	MetaBAT v2:2.15	CheckM v2.4.0, GTDB-tk v1.3.0,GTDB database release 220
3300053697_2	3300053697	Bacteria;Actinomycetota;Nitriliruptoria;Nitriliruptorales;Nitriliruptoraceae	52.56	0	1534939	HAVOC	Actinobacteria	Prokaryote	MetaBAT v2:2.15	CheckM v2.4.0, GTDB-tk v1.3.0,GTDB database release 220
3300053697_20	3300053697	Bacteria;Pseudomonadota;Gammaproteobacteria;Enterobacterales;Alteromonadaceae;Glaciecola	63.64	0.74	2320154	HAVOC	Proteobacteria	Prokaryote	MetaBAT v2:2.15	CheckM v2.4.0, GTDB-tk v1.3.0,GTDB database release 220
3300053697_24	3300053697	Bacteria;Planctomycetota;UBA1135;UBA2386;UBA2386;GCA-2684655	95.32	0	5973444	HAVOC	Planctomycetes	Prokaryote	MetaBAT v2:2.15	CheckM v2.4.0, GTDB-tk v1.3.0,GTDB database release 220
3300053697_25	3300053697	Bacteria;Campylobacterota;Campylobacteria;Campylobacterales;Sulfurimonadaceae;Sulfurimonas	94.52	2.24	2663176	HAVOC	unknown/other	Prokaryote	MetaBAT v2:2.15	CheckM v2.4.0, GTDB-tk v1.3.0,GTDB database release 220
3300053697_30	3300053697	Bacteria;Pseudomonadota;Gammaproteobacteria;Enterobacterales;Shewanellaceae;Shewanella;Shewanella psychromarinicola	54.39	0	2392154	HAVOC	Proteobacteria	Prokaryote	MetaBAT v2:2.15	CheckM v2.4.0, GTDB-tk v1.3.0,GTDB database release 220
3300053697_31	3300053697	Bacteria;Pseudomonadota;Gammaproteobacteria;Enterobacterales;Alteromonadaceae;Colwellia	96.44	2.55	5149228	HAVOC	Proteobacteria	Prokaryote	MetaBAT v2:2.15	CheckM v2.4.0, GTDB-tk v1.3.0,GTDB database release 220
3300053697_38	3300053697	Bacteria;Pseudomonadota;Alphaproteobacteria;Rhodobacterales;Rhodobacteraceae;Yoonia	56.62	7.72	1818138	HAVOC	Proteobacteria	Prokaryote	MetaBAT v2:2.15	CheckM v2.4.0, GTDB-tk v1.3.0,GTDB database release 220
3300053697_39	3300053697	Bacteria;Bacteroidota;Bacteroidia;Flavobacteriales;Cryomorphaceae;JAKVAV01	85.48	0.18	3021319	HAVOC	Bacteroidetes	Prokaryote	MetaBAT v2:2.15	CheckM v2.4.0, GTDB-tk v1.3.0,GTDB database release 220
3300053697_42	3300053697	Bacteria;Bacteroidota;Bacteroidia;Flavobacteriales;Flavobacteriaceae;Psychroserpens	95.43	0.55	3288799	HAVOC	Bacteroidetes	Prokaryote	MetaBAT v2:2.15	CheckM v2.4.0, GTDB-tk v1.3.0,GTDB database release 220
3300053697_43	3300053697	Bacteria;Bacteroidota;Bacteroidia;Cytophagales;Cyclobacteriaceae;Roseivirga	83.94	0.69	3497335	HAVOC	Bacteroidetes	Prokaryote	MetaBAT v2:2.15	CheckM v2.4.0, GTDB-tk v1.3.0,GTDB database release 220
3300053697_44	3300053697	Bacteria;Bacteroidota;Bacteroidia;Flavobacteriales;Vicingaceae;NORP294;NORP294 sp905182175	97.2	1.7	3744426	HAVOC	Bacteroidetes	Prokaryote	MetaBAT v2:2.15	CheckM v2.4.0, GTDB-tk v1.3.0,GTDB database release 220
3300053697_45	3300053697	Bacteria;Pseudomonadota;Gammaproteobacteria;Pseudomonadales;Nitrincolaceae;Motiliproteus	94.25	1.22	4018074	HAVOC	Proteobacteria	Prokaryote	MetaBAT v2:2.15	CheckM v2.4.0, GTDB-tk v1.3.0,GTDB database release 220
3300053697_46	3300053697	Bacteria;Patescibacteria;Paceibacteria;UBA9973;UBA1006;UBA1006	52.46	0.85	575558	HAVOC	unknown/other	Prokaryote	MetaBAT v2:2.15	CheckM v2.4.0, GTDB-tk v1.3.0,GTDB database release 220
3300053697_48	3300053697	Bacteria;Bacteroidota;Bacteroidia;Flavobacteriales;Flavobacteriaceae;Maribacter	65.5	0.41	2237955	HAVOC	Bacteroidetes	Prokaryote	MetaBAT v2:2.15	CheckM v2.4.0, GTDB-tk v1.3.0,GTDB database release 220
3300053697_49	3300053697	Bacteria;Pseudomonadota;Gammaproteobacteria;Pseudomonadales;Azotimanducaceae_A	92.47	6.1	5024088	HAVOC	Proteobacteria	Prokaryote	MetaBAT v2:2.15	CheckM v2.4.0, GTDB-tk v1.3.0,GTDB database release 220
3300053697_5	3300053697	Bacteria;Bacteroidota;Bacteroidia;Flavobacteriales;Flavobacteriaceae;Polaribacter	82.8	2.54	3148397	HAVOC	Bacteroidetes	Prokaryote	MetaBAT v2:2.15	CheckM v2.4.0, GTDB-tk v1.3.0,GTDB database release 220
3300053697_51	3300053697	Bacteria;Actinomycetota;Actinomycetes;Actinomycetales;Microbacteriaceae;Pontimonas	74.5	0.25	1152181	HAVOC	Actinobacteria	Prokaryote	MetaBAT v2:2.15	CheckM v2.4.0, GTDB-tk v1.3.0,GTDB database release 220
3300053697_55	3300053697	Bacteria;Bacteroidota;Bacteroidia;Cytophagales;Cyclobacteriaceae;Marivirga	72.99	1.4	2612968	HAVOC	Bacteroidetes	Prokaryote	MetaBAT v2:2.15	CheckM v2.4.0, GTDB-tk v1.3.0,GTDB database release 220
3300053697_61	3300053697	Bacteria;Bacillota_A;Clostridia;Clostridiales;Clostridiaceae;Clostridium_AD	91.59	4.83	4545105	HAVOC	Firmicutes	Prokaryote	MetaBAT v2:2.15	CheckM v2.4.0, GTDB-tk v1.3.0,GTDB database release 220
3300053697_62	3300053697	Bacteria;Bacteroidota;Bacteroidia;Flavobacteriales;Flavobacteriaceae;Maribacter	71.55	3.45	3049519	HAVOC	Bacteroidetes	Prokaryote	MetaBAT v2:2.15	CheckM v2.4.0, GTDB-tk v1.3.0,GTDB database release 220
3300053697_64	3300053697	Bacteria;Pseudomonadota;Gammaproteobacteria;Enterobacterales;Psychromonadaceae;Psychromonas	94.27	3.56	4133122	HAVOC	Proteobacteria	Prokaryote	MetaBAT v2:2.15	CheckM v2.4.0, GTDB-tk v1.3.0,GTDB database release 220
3300053697_67	3300053697	Bacteria;Planctomycetota;UBA1135;UBA1135;GCA-002686595;GCA-2862085	57.24	1.72	5185960	HAVOC	Planctomycetes	Prokaryote	MetaBAT v2:2.15	CheckM v2.4.0, GTDB-tk v1.3.0,GTDB database release 220
3300053697_70	3300053697	Bacteria;Pseudomonadota;Gammaproteobacteria;Pseudomonadales;Halieaceae;Halioglobus	57.44	0.87	1937629	HAVOC	Proteobacteria	Prokaryote	MetaBAT v2:2.15	CheckM v2.4.0, GTDB-tk v1.3.0,GTDB database release 220
3300053697_71	3300053697	Bacteria;Pseudomonadota;Gammaproteobacteria;Pseudomonadales;Halieaceae;CALJFL01	91.81	0.91	4088276	HAVOC	Proteobacteria	Prokaryote	MetaBAT v2:2.15	CheckM v2.4.0, GTDB-tk v1.3.0,GTDB database release 220
3300053697_72	3300053697	Bacteria;Pseudomonadota;Gammaproteobacteria;Enterobacterales;Psychromonadaceae;Psychromonas	56.21	0	1943238	HAVOC	Proteobacteria	Prokaryote	MetaBAT v2:2.15	CheckM v2.4.0, GTDB-tk v1.3.0,GTDB database release 220
3300053697_74	3300053697	Bacteria;Pseudomonadota;Gammaproteobacteria;Pseudomonadales;Oleiphilaceae;Marinobacter;Marinobacter psychrophilus	96.1	0	2855592	HAVOC	Proteobacteria	Prokaryote	MetaBAT v2:2.15	CheckM v2.4.0, GTDB-tk v1.3.0,GTDB database release 220
3300053697_76	3300053697	Bacteria;Pseudomonadota;Alphaproteobacteria;Rhodobacterales;Rhodobacteraceae	70.53	0.56	2141911	HAVOC	Proteobacteria	Prokaryote	MetaBAT v2:2.15	CheckM v2.4.0, GTDB-tk v1.3.0,GTDB database release 220
3300053697_80	3300053697	Bacteria;Bacteroidota;Bacteroidia;Flavobacteriales;Flavobacteriaceae;Polaribacter	55.62	0.59	1503431	HAVOC	Bacteroidetes	Prokaryote	MetaBAT v2:2.15	CheckM v2.4.0, GTDB-tk v1.3.0,GTDB database release 220
3300053697_82	3300053697	Bacteria;Pseudomonadota;Gammaproteobacteria;Enterobacterales;Psychromonadaceae;Psychromonas	97.18	0.66	4475206	HAVOC	Proteobacteria	Prokaryote	MetaBAT v2:2.15	CheckM v2.4.0, GTDB-tk v1.3.0,GTDB database release 220
3300053697_83	3300053697	Bacteria;Bacteroidota;Bacteroidia;Flavobacteriales;Crocinitomicaceae;UBA4466	85.41	0.54	4022834	HAVOC	Bacteroidetes	Prokaryote	MetaBAT v2:2.15	CheckM v2.4.0, GTDB-tk v1.3.0,GTDB database release 220
3300053697_86	3300053697	Bacteria;Pseudomonadota;Gammaproteobacteria;Pseudomonadales;Azotimanducaceae_A;UBA4582	75.65	5.99	3875815	HAVOC	Proteobacteria	Prokaryote	MetaBAT v2:2.15	CheckM v2.4.0, GTDB-tk v1.3.0,GTDB database release 220
3300053697_89	3300053697	Bacteria;Pseudomonadota;Gammaproteobacteria;Enterobacterales;Alteromonadaceae;Paraglaciecola	88.84	6.94	4367713	HAVOC	Proteobacteria	Prokaryote	MetaBAT v2:2.15	CheckM v2.4.0, GTDB-tk v1.3.0,GTDB database release 220
3300053697_9	3300053697	Bacteria;Verrucomicrobiota;Verrucomicrobiae;Verrucomicrobiales;Akkermansiaceae;Rubritalea	93.88	0.68	3233974	HAVOC	Verrucomicrobia	Prokaryote	MetaBAT v2:2.15	CheckM v2.4.0, GTDB-tk v1.3.0,GTDB database release 220
3300053697_90	3300053697	Bacteria;Bacteroidota;Bacteroidia;Flavobacteriales;Flavobacteriaceae;Polaribacter	66.11	1.01	2500135	HAVOC	Bacteroidetes	Prokaryote	MetaBAT v2:2.15	CheckM v2.4.0, GTDB-tk v1.3.0,GTDB database release 220
3300053697_94	3300053697	Bacteria;Pseudomonadota;Gammaproteobacteria;Enterobacterales;Alteromonadaceae;Paraglaciecola	55.9	1.72	4544000	HAVOC	Proteobacteria	Prokaryote	MetaBAT v2:2.15	CheckM v2.4.0, GTDB-tk v1.3.0,GTDB database release 220
3300053697_95	3300053697	Bacteria;Pseudomonadota;Gammaproteobacteria;Pseudomonadales;Oleiphilaceae;PZPK01	88.24	9.48	7407923	HAVOC	Proteobacteria	Prokaryote	MetaBAT v2:2.15	CheckM v2.4.0, GTDB-tk v1.3.0,GTDB database release 220
3300053698_103	3300053698	Bacteria;Bacteroidota;Bacteroidia;Cytophagales;Spirosomataceae;Arcticibacterium	51.03	0	2141125	HAVOC	Bacteroidetes	Prokaryote	MetaBAT v2:2.15	CheckM v2.4.0, GTDB-tk v1.3.0,GTDB database release 220
3300053698_120	3300053698	Bacteria;Bacteroidota;Bacteroidia;Cytophagales;Cyclobacteriaceae;Roseivirga	63.43	0.95	2468963	HAVOC	Bacteroidetes	Prokaryote	MetaBAT v2:2.15	CheckM v2.4.0, GTDB-tk v1.3.0,GTDB database release 220
3300053698_121	3300053698	Bacteria;Bacteroidota;Bacteroidia;Flavobacteriales;Cryomorphaceae;JAKVAV01	99.46	0	3438153	HAVOC	Bacteroidetes	Prokaryote	MetaBAT v2:2.15	CheckM v2.4.0, GTDB-tk v1.3.0,GTDB database release 220
3300053698_124	3300053698	Bacteria;Actinomycetota;Acidimicrobiia;Acidimicrobiales;Ilumatobacteraceae;Ilumatobacter_A	69.19	5.13	2475600	HAVOC	Actinobacteria	Prokaryote	MetaBAT v2:2.15	CheckM v2.4.0, GTDB-tk v1.3.0,GTDB database release 220
3300053698_125	3300053698	Bacteria;Pseudomonadota;Gammaproteobacteria;Francisellales;Francisellaceae	61.27	0.89	2310418	HAVOC	Proteobacteria	Prokaryote	MetaBAT v2:2.15	CheckM v2.4.0, GTDB-tk v1.3.0,GTDB database release 220
3300053698_131	3300053698	Bacteria;Bacteroidota;Bacteroidia;Flavobacteriales;Flavobacteriaceae;Patiriisocius	50	0	1232046	HAVOC	Bacteroidetes	Prokaryote	MetaBAT v2:2.15	CheckM v2.4.0, GTDB-tk v1.3.0,GTDB database release 220
3300053698_135	3300053698	Bacteria;Pseudomonadota;Gammaproteobacteria;Pseudomonadales;Halieaceae;Halioglobus	92.48	3.5	4559319	HAVOC	Proteobacteria	Prokaryote	MetaBAT v2:2.15	CheckM v2.4.0, GTDB-tk v1.3.0,GTDB database release 220
3300053698_136	3300053698	Bacteria;Bacteroidota;Bacteroidia;Cytophagales;Cyclobacteriaceae;Roseivirga;Roseivirga sp002477595	80.47	1.19	2989186	HAVOC	Bacteroidetes	Prokaryote	MetaBAT v2:2.15	CheckM v2.4.0, GTDB-tk v1.3.0,GTDB database release 220
3300053698_141	3300053698	Bacteria;Bacteroidota;Bacteroidia;Cytophagales;Cyclobacteriaceae;JAOUOM01	78.87	0.6	2909633	HAVOC	Bacteroidetes	Prokaryote	MetaBAT v2:2.15	CheckM v2.4.0, GTDB-tk v1.3.0,GTDB database release 220
3300053698_142	3300053698	Bacteria;Pseudomonadota;Gammaproteobacteria;Pseudomonadales;Azotimanducaceae_A;UBA4582	65.29	2.28	2232713	HAVOC	Proteobacteria	Prokaryote	MetaBAT v2:2.15	CheckM v2.4.0, GTDB-tk v1.3.0,GTDB database release 220
3300053698_143	3300053698	Bacteria;Pseudomonadota;Gammaproteobacteria;Pseudomonadales;DSM-6294;Oleispira	62.41	0	1622843	HAVOC	Proteobacteria	Prokaryote	MetaBAT v2:2.15	CheckM v2.4.0, GTDB-tk v1.3.0,GTDB database release 220
3300053698_144	3300053698	Bacteria;Bacteroidota;Bacteroidia;Flavobacteriales;Salibacteraceae;CAJXZP01	59.95	0.54	2426215	HAVOC	Bacteroidetes	Prokaryote	MetaBAT v2:2.15	CheckM v2.4.0, GTDB-tk v1.3.0,GTDB database release 220
3300053698_146	3300053698	Bacteria;Bacteroidota;Bacteroidia;Sphingobacteriales	87.46	1.19	2263254	HAVOC	Bacteroidetes	Prokaryote	MetaBAT v2:2.15	CheckM v2.4.0, GTDB-tk v1.3.0,GTDB database release 220
3300053698_149	3300053698	Bacteria;Bacteroidota;Bacteroidia;Flavobacteriales	83.33	0.81	2581600	HAVOC	Bacteroidetes	Prokaryote	MetaBAT v2:2.15	CheckM v2.4.0, GTDB-tk v1.3.0,GTDB database release 220
3300053698_151	3300053698	Bacteria;Verrucomicrobiota;Verrucomicrobiae;Verrucomicrobiales;Akkermansiaceae;SW10	66.93	2.04	3942946	HAVOC	Verrucomicrobia	Prokaryote	MetaBAT v2:2.15	CheckM v2.4.0, GTDB-tk v1.3.0,GTDB database release 220
3300053698_154	3300053698	Bacteria;Pseudomonadota;Gammaproteobacteria;Enterobacterales;Alteromonadaceae;Colwellia_A	67.24	6.9	3661165	HAVOC	Proteobacteria	Prokaryote	MetaBAT v2:2.15	CheckM v2.4.0, GTDB-tk v1.3.0,GTDB database release 220
3300053698_155	3300053698	Bacteria;Pseudomonadota;Gammaproteobacteria;Pseudomonadales;Azotimanducaceae_A	70.69	3.45	4527129	HAVOC	Proteobacteria	Prokaryote	MetaBAT v2:2.15	CheckM v2.4.0, GTDB-tk v1.3.0,GTDB database release 220
3300053698_160	3300053698	Bacteria;Bacteroidota;Bacteroidia;Cytophagales;Cyclobacteriaceae;Algoriphagus	68.1	1.72	3312253	HAVOC	Bacteroidetes	Prokaryote	MetaBAT v2:2.15	CheckM v2.4.0, GTDB-tk v1.3.0,GTDB database release 220
3300053698_161	3300053698	Bacteria;Bacteroidota;Bacteroidia;Sphingobacteriales	82.41	0.79	2250112	HAVOC	Bacteroidetes	Prokaryote	MetaBAT v2:2.15	CheckM v2.4.0, GTDB-tk v1.3.0,GTDB database release 220
3300053698_165	3300053698	Bacteria;Pseudomonadota;Gammaproteobacteria;GCA-001735895;GCA-001735895;GCA-001735895	60.34	0	2145270	HAVOC	Proteobacteria	Prokaryote	MetaBAT v2:2.15	CheckM v2.4.0, GTDB-tk v1.3.0,GTDB database release 220
3300053698_166	3300053698	Bacteria;Pseudomonadota;Gammaproteobacteria;Pseudomonadales;DSM-6294;Thalassolituus;Thalassolituus oleivorans	76.06	1.34	2830013	HAVOC	Proteobacteria	Prokaryote	MetaBAT v2:2.15	CheckM v2.4.0, GTDB-tk v1.3.0,GTDB database release 220
3300053698_168	3300053698	Bacteria;Patescibacteria;Paceibacteria;UBA9973;UBA1006;UBA1006	52.77	0.95	591767	HAVOC	unknown/other	Prokaryote	MetaBAT v2:2.15	CheckM v2.4.0, GTDB-tk v1.3.0,GTDB database release 220
3300053698_172	3300053698	Bacteria;Myxococcota;UBA796;UBA796;GCA-2862545;CAJXTB01	84.26	4.2	6478533	HAVOC	unknown/other	Prokaryote	MetaBAT v2:2.15	CheckM v2.4.0, GTDB-tk v1.3.0,GTDB database release 220
3300053698_175	3300053698	Bacteria;Bacteroidota;Bacteroidia;Chitinophagales;Saprospiraceae;JAJRXG01	90.97	0	4962468	HAVOC	Bacteroidetes	Prokaryote	MetaBAT v2:2.15	CheckM v2.4.0, GTDB-tk v1.3.0,GTDB database release 220
3300053698_176	3300053698	Bacteria;Bacteroidota;Bacteroidia;Flavobacteriales;Flavobacteriaceae;Sediminicola	92.78	1.35	2823876	HAVOC	Bacteroidetes	Prokaryote	MetaBAT v2:2.15	CheckM v2.4.0, GTDB-tk v1.3.0,GTDB database release 220
3300053698_18	3300053698	Bacteria;Actinomycetota;Nitriliruptoria;Nitriliruptorales;Nitriliruptoraceae	53.45	1.72	1572531	HAVOC	Actinobacteria	Prokaryote	MetaBAT v2:2.15	CheckM v2.4.0, GTDB-tk v1.3.0,GTDB database release 220
3300053698_183	3300053698	Bacteria;Planctomycetota;UBA1135;UBA1135;GCA-002686595;GCA-2862085	60.89	0.57	4782217	HAVOC	Planctomycetes	Prokaryote	MetaBAT v2:2.15	CheckM v2.4.0, GTDB-tk v1.3.0,GTDB database release 220
3300053698_191	3300053698	Bacteria;Bacteroidota;Bacteroidia;Cytophagales;Cyclobacteriaceae;Marinoscillum	53.45	0	2658837	HAVOC	Bacteroidetes	Prokaryote	MetaBAT v2:2.15	CheckM v2.4.0, GTDB-tk v1.3.0,GTDB database release 220
3300053698_193	3300053698	Bacteria;Bacteroidota;Bacteroidia;Flavobacteriales;Flavobacteriaceae;Psychroserpens	53.45	1.72	2589589	HAVOC	Bacteroidetes	Prokaryote	MetaBAT v2:2.15	CheckM v2.4.0, GTDB-tk v1.3.0,GTDB database release 220
3300053698_22	3300053698	Bacteria;Bacteroidota;Bacteroidia;Chitinophagales;Saprospiraceae;CAJXUU01	85.94	1.98	4761123	HAVOC	Bacteroidetes	Prokaryote	MetaBAT v2:2.15	CheckM v2.4.0, GTDB-tk v1.3.0,GTDB database release 220
3300053698_24	3300053698	Bacteria;Bacteroidota;Bacteroidia;Cytophagales;Cyclobacteriaceae;JAMZMI01	92.14	1.2	3926857	HAVOC	Bacteroidetes	Prokaryote	MetaBAT v2:2.15	CheckM v2.4.0, GTDB-tk v1.3.0,GTDB database release 220
3300053698_26	3300053698	Bacteria;Bacteroidota;Bacteroidia;Flavobacteriales;Flavobacteriaceae;Maribacter	67.51	0	3143105	HAVOC	Bacteroidetes	Prokaryote	MetaBAT v2:2.15	CheckM v2.4.0, GTDB-tk v1.3.0,GTDB database release 220
3300053698_29	3300053698	Bacteria;Pseudomonadota;Alphaproteobacteria;Rhodobacterales;Rhodobacteraceae;Dinoroseobacter	62.07	0	2443219	HAVOC	Proteobacteria	Prokaryote	MetaBAT v2:2.15	CheckM v2.4.0, GTDB-tk v1.3.0,GTDB database release 220
3300053698_36	3300053698	Bacteria;Pseudomonadota;Gammaproteobacteria;Pseudomonadales;Pseudohongiellaceae;UBA9145;UBA9145 sp027592275	89.81	1.54	3440365	HAVOC	Proteobacteria	Prokaryote	MetaBAT v2:2.15	CheckM v2.4.0, GTDB-tk v1.3.0,GTDB database release 220
3300053698_39	3300053698	Bacteria;Planctomycetota;UBA1135;UBA2386;UBA2386;GCA-2684655	92.05	2.34	5701798	HAVOC	Planctomycetes	Prokaryote	MetaBAT v2:2.15	CheckM v2.4.0, GTDB-tk v1.3.0,GTDB database release 220
3300053698_56	3300053698	Bacteria;Bacteroidota;Bacteroidia;Flavobacteriales;Flavobacteriaceae;Nonlabens	82.11	0.76	2225763	HAVOC	Bacteroidetes	Prokaryote	MetaBAT v2:2.15	CheckM v2.4.0, GTDB-tk v1.3.0,GTDB database release 220
3300053698_57	3300053698	Bacteria;Pseudomonadota;Gammaproteobacteria;Enterobacterales;Alteromonadaceae;Pseudoalteromonas;Pseudoalteromonas tetraodonis	51.72	0	930477	HAVOC	Proteobacteria	Prokaryote	MetaBAT v2:2.15	CheckM v2.4.0, GTDB-tk v1.3.0,GTDB database release 220
3300053698_58	3300053698	Bacteria;Pseudomonadota;Gammaproteobacteria;Granulosicoccales;Granulosicoccaceae;Granulosicoccus	87.96	5.84	5258453	HAVOC	Proteobacteria	Prokaryote	MetaBAT v2:2.15	CheckM v2.4.0, GTDB-tk v1.3.0,GTDB database release 220
3300053698_62	3300053698	Bacteria;Pseudomonadota;Alphaproteobacteria;Rhodobacterales;Rhodobacteraceae	64.42	2.59	3394048	HAVOC	Proteobacteria	Prokaryote	MetaBAT v2:2.15	CheckM v2.4.0, GTDB-tk v1.3.0,GTDB database release 220
3300053698_64	3300053698	Bacteria;Pseudomonadota;Gammaproteobacteria;Burkholderiales;Burkholderiaceae;RS62	55.64	9.48	1560465	HAVOC	Proteobacteria	Prokaryote	MetaBAT v2:2.15	CheckM v2.4.0, GTDB-tk v1.3.0,GTDB database release 220
3300053698_66	3300053698	Bacteria;Pseudomonadota;Gammaproteobacteria;Enterobacterales;Alteromonadaceae;Glaciecola	57.32	4.9	2346610	HAVOC	Proteobacteria	Prokaryote	MetaBAT v2:2.15	CheckM v2.4.0, GTDB-tk v1.3.0,GTDB database release 220
3300053698_67	3300053698	Bacteria;Pseudomonadota;Gammaproteobacteria;Pseudomonadales;Pseudohongiellaceae;UBA9145	51.72	0	1500079	HAVOC	Proteobacteria	Prokaryote	MetaBAT v2:2.15	CheckM v2.4.0, GTDB-tk v1.3.0,GTDB database release 220
3300053698_71	3300053698	Bacteria;Pseudomonadota;Gammaproteobacteria;Pseudomonadales;Halieaceae;Congregibacter	76.55	0	2632094	HAVOC	Proteobacteria	Prokaryote	MetaBAT v2:2.15	CheckM v2.4.0, GTDB-tk v1.3.0,GTDB database release 220
3300053698_74	3300053698	Bacteria;Bacteroidota;Bacteroidia;Cytophagales;Cyclobacteriaceae;JAMZMI01	73.07	1.34	3746077	HAVOC	Bacteroidetes	Prokaryote	MetaBAT v2:2.15	CheckM v2.4.0, GTDB-tk v1.3.0,GTDB database release 220
3300053698_77	3300053698	Bacteria;Pseudomonadota;Alphaproteobacteria;Rhodobacterales;Rhodobacteraceae	97.49	3.13	4178043	HAVOC	Proteobacteria	Prokaryote	MetaBAT v2:2.15	CheckM v2.4.0, GTDB-tk v1.3.0,GTDB database release 220
3300053698_79	3300053698	Bacteria;Pseudomonadota;Gammaproteobacteria;Enterobacterales;Alteromonadaceae;Paraglaciecola	73.15	3.45	4179786	HAVOC	Proteobacteria	Prokaryote	MetaBAT v2:2.15	CheckM v2.4.0, GTDB-tk v1.3.0,GTDB database release 220
3300053698_80	3300053698	Bacteria;Pseudomonadota;Gammaproteobacteria;Enterobacterales;Alteromonadaceae;Pseudoalteromonas;Pseudoalteromonas rhizosphaerae	94.09	3.65	4674912	HAVOC	Proteobacteria	Prokaryote	MetaBAT v2:2.15	CheckM v2.4.0, GTDB-tk v1.3.0,GTDB database release 220
3300053698_82	3300053698	Bacteria;Pseudomonadota;Gammaproteobacteria;Pseudomonadales;Cellvibrionaceae	60.18	0.57	1179979	HAVOC	Proteobacteria	Prokaryote	MetaBAT v2:2.15	CheckM v2.4.0, GTDB-tk v1.3.0,GTDB database release 220
3300053698_83	3300053698	Bacteria;Bacteroidota;Bacteroidia;Flavobacteriales;UA16;JAQWQB01	64.78	1.08	2323043	HAVOC	Bacteroidetes	Prokaryote	MetaBAT v2:2.15	CheckM v2.4.0, GTDB-tk v1.3.0,GTDB database release 220
3300053698_88	3300053698	Eukaryota; Bacillariophyta; Bacillariophyceae; Bacillariales; Bacillariaceae	69.52	5.13	22247289	HAVOC	Bacillariophyta	Eukaryote	MetaBAT v2:2.15	EukCC version 2.1.2, eukcc2_db_ver_1.2
3300053698_90	3300053698	Bacteria;Pseudomonadota;Gammaproteobacteria;Enterobacterales;Alteromonadaceae;Glaciecola	78.52	3.03	3703752	HAVOC	Proteobacteria	Prokaryote	MetaBAT v2:2.15	CheckM v2.4.0, GTDB-tk v1.3.0,GTDB database release 220
3300053698_95	3300053698	Bacteria;Pseudomonadota;Gammaproteobacteria;Enterobacterales;Alteromonadaceae;Alteromonas;Alteromonas naphthalenivorans	68.84	0.7	2911320	HAVOC	Proteobacteria	Prokaryote	MetaBAT v2:2.15	CheckM v2.4.0, GTDB-tk v1.3.0,GTDB database release 220
3300053698_98	3300053698	Bacteria;Dependentiae;Babeliae;Babeliales;CAIQNR01	50.14	0.41	844823	HAVOC	unknown/other	Prokaryote	MetaBAT v2:2.15	CheckM v2.4.0, GTDB-tk v1.3.0,GTDB database release 220
3300053699_10	3300053699	Eukaryota; Chlorophyta; Mamiellophyceae; Mamiellales; Mamiellaceae; Micromonas	84.6	0.2	18637423	HAVOC	Chlorophyta	Eukaryote	MetaBAT v2:2.15	EukCC version 2.1.2, eukcc2_db_ver_1.2
3300053699_16	3300053699	Bacteria;Bacteroidota;Bacteroidia;Flavobacteriales;Flavobacteriaceae;Psychroserpens	91.78	3.47	3230601	HAVOC	Bacteroidetes	Prokaryote	MetaBAT v2:2.15	CheckM v2.4.0, GTDB-tk v1.3.0,GTDB database release 220
3300053699_20	3300053699	Bacteria;Pseudomonadota;Gammaproteobacteria;Pseudomonadales;Natronospirillaceae;Reinekea	98.97	0.88	3855126	HAVOC	Proteobacteria	Prokaryote	MetaBAT v2:2.15	CheckM v2.4.0, GTDB-tk v1.3.0,GTDB database release 220
3300053699_21	3300053699	Bacteria;Bacteroidota;Bacteroidia;Flavobacteriales;Flavobacteriaceae;Olleya;Olleya marilimosa	99.67	0.33	3160929	HAVOC	Bacteroidetes	Prokaryote	MetaBAT v2:2.15	CheckM v2.4.0, GTDB-tk v1.3.0,GTDB database release 220
3300053699_23	3300053699	Bacteria;Pseudomonadota;Gammaproteobacteria;Enterobacterales;Alteromonadaceae;Pseudoalteromonas;Pseudoalteromonas distincta	77.47	0.17	3692334	HAVOC	Proteobacteria	Prokaryote	MetaBAT v2:2.15	CheckM v2.4.0, GTDB-tk v1.3.0,GTDB database release 220
3300053699_26	3300053699	Bacteria;Bacteroidota;Bacteroidia;Flavobacteriales;Flavobacteriaceae;Patiriisocius	85.97	2.19	1902094	HAVOC	Bacteroidetes	Prokaryote	MetaBAT v2:2.15	CheckM v2.4.0, GTDB-tk v1.3.0,GTDB database release 220
3300053699_49	3300053699	Bacteria;Pseudomonadota;Alphaproteobacteria;Sphingomonadales;Sphingomonadaceae;Sphingomonas;Sphingomonas echinoides	50.57	0	2680574	HAVOC	Proteobacteria	Prokaryote	MetaBAT v2:2.15	CheckM v2.4.0, GTDB-tk v1.3.0,GTDB database release 220
3300053699_59	3300053699	Bacteria;Bacteroidota;Bacteroidia;Flavobacteriales;GCA-002722245;GCA-002722245;GCA-002722245 sp905182585	85.61	4.28	2526809	HAVOC	Bacteroidetes	Prokaryote	MetaBAT v2:2.15	CheckM v2.4.0, GTDB-tk v1.3.0,GTDB database release 220
3300053699_60	3300053699	Bacteria;Pseudomonadota;Gammaproteobacteria;Enterobacterales;Alteromonadaceae;Pseudoalteromonas;Pseudoalteromonas tetraodonis	51.72	0	1648144	HAVOC	Proteobacteria	Prokaryote	MetaBAT v2:2.15	CheckM v2.4.0, GTDB-tk v1.3.0,GTDB database release 220
3300053699_66	3300053699	Bacteria;Bacteroidota;Bacteroidia;Cytophagales;JAAEPT01	56.9	5.17	2173100	HAVOC	Bacteroidetes	Prokaryote	MetaBAT v2:2.15	CheckM v2.4.0, GTDB-tk v1.3.0,GTDB database release 220
3300053699_69	3300053699	Bacteria;Pseudomonadota;Alphaproteobacteria;Rhodobacterales;Rhodobacteraceae;Loktanella;Loktanella salsilacus	56.67	0.3	1740869	HAVOC	Proteobacteria	Prokaryote	MetaBAT v2:2.15	CheckM v2.4.0, GTDB-tk v1.3.0,GTDB database release 220
3300053699_70	3300053699	Bacteria;Pseudomonadota;Alphaproteobacteria;Rhodobacterales;Rhodobacteraceae;Yoonia	75.86	0	2739284	HAVOC	Proteobacteria	Prokaryote	MetaBAT v2:2.15	CheckM v2.4.0, GTDB-tk v1.3.0,GTDB database release 220
3300053699_74	3300053699	Bacteria;Bacteroidota;Bacteroidia;Flavobacteriales;BACL11;UWMA-0277	77.15	2.69	1209467	HAVOC	Bacteroidetes	Prokaryote	MetaBAT v2:2.15	CheckM v2.4.0, GTDB-tk v1.3.0,GTDB database release 220
3300053699_79	3300053699	Bacteria;Verrucomicrobiota;Verrucomicrobiae;Verrucomicrobiales;Akkermansiaceae;Rubritalea	75.34	2.72	2461715	HAVOC	Verrucomicrobia	Prokaryote	MetaBAT v2:2.15	CheckM v2.4.0, GTDB-tk v1.3.0,GTDB database release 220
3300053699_82	3300053699	Bacteria;Bacteroidota;Bacteroidia;Flavobacteriales;Flavobacteriaceae;Winogradskyella	80.15	8.19	3974277	HAVOC	Bacteroidetes	Prokaryote	MetaBAT v2:2.15	CheckM v2.4.0, GTDB-tk v1.3.0,GTDB database release 220
3300053703_1	3300053703	Archaea;Halobacteriota;Halobacteria;Halobacteriales;Haloarculaceae;Natronomonas	76.19	3.35	1940955	HAVOC	Euryarchaeota	Prokaryote	MetaBAT v2:2.15	CheckM v2.4.0, GTDB-tk v1.3.0,GTDB database release 220
3300053703_13	3300053703	Bacteria;Bacteroidota;Bacteroidia;Flavobacteriales;Flavobacteriaceae;Olleya;Olleya marilimosa	50.17	0.17	1654905	HAVOC	Bacteroidetes	Prokaryote	MetaBAT v2:2.15	CheckM v2.4.0, GTDB-tk v1.3.0,GTDB database release 220
3300053703_16	3300053703	Bacteria;Pseudomonadota;Gammaproteobacteria;Enterobacterales;Alteromonadaceae;Pseudoalteromonas;Pseudoalteromonas distincta	80.99	1.65	3433311	HAVOC	Proteobacteria	Prokaryote	MetaBAT v2:2.15	CheckM v2.4.0, GTDB-tk v1.3.0,GTDB database release 220
3300053703_17	3300053703	Archaea;Halobacteriota;Halobacteria;Halobacteriales;Haloarculaceae;Natronomonas	51.54	1.78	1428227	HAVOC	Euryarchaeota	Prokaryote	MetaBAT v2:2.15	CheckM v2.4.0, GTDB-tk v1.3.0,GTDB database release 220
3300053703_26	3300053703	Bacteria;Bacteroidota;Bacteroidia;Flavobacteriales;Flavobacteriaceae;SGZJ01;SGZJ01 sp905182835	66.69	5.05	1692661	HAVOC	Bacteroidetes	Prokaryote	MetaBAT v2:2.15	CheckM v2.4.0, GTDB-tk v1.3.0,GTDB database release 220
3300053703_28	3300053703	Eukaryota; Chlorophyta; Mamiellophyceae; Mamiellales; Mamiellaceae; Micromonas	64.6	0.4	13891665	HAVOC	Chlorophyta	Eukaryote	MetaBAT v2:2.15	EukCC version 2.1.2, eukcc2_db_ver_1.2
3300053703_29	3300053703	Archaea;Nanohaloarchaeota;Nanosalinia;Nanosalinales;Nanosalinaceae;M3-22	86.6	0	729797	HAVOC	unknown/other	Prokaryote	MetaBAT v2:2.15	CheckM v2.4.0, GTDB-tk v1.3.0,GTDB database release 220
3300053703_30	3300053703	Bacteria;Pseudomonadota;Gammaproteobacteria;Enterobacterales;Alteromonadaceae;Glaciecola	74.33	0.17	2994453	HAVOC	Proteobacteria	Prokaryote	MetaBAT v2:2.15	CheckM v2.4.0, GTDB-tk v1.3.0,GTDB database release 220
3300053703_31	3300053703	Bacteria;Pseudomonadota;Gammaproteobacteria;Pseudomonadales;DSM-6294;Oleibacter;Oleibacter sp002733645	87.09	1.8	3140913	HAVOC	Proteobacteria	Prokaryote	MetaBAT v2:2.15	CheckM v2.4.0, GTDB-tk v1.3.0,GTDB database release 220
3300053703_35	3300053703	Bacteria;Pseudomonadota;Alphaproteobacteria;Rhodobacterales;Rhodobacteraceae;Sulfitobacter	59.86	0.43	2171619	HAVOC	Proteobacteria	Prokaryote	MetaBAT v2:2.15	CheckM v2.4.0, GTDB-tk v1.3.0,GTDB database release 220
3300053703_41	3300053703	Bacteria;Pseudomonadota;Gammaproteobacteria;Pseudomonadales;Natronospirillaceae;Reinekea	98.97	0.9	3868072	HAVOC	Proteobacteria	Prokaryote	MetaBAT v2:2.15	CheckM v2.4.0, GTDB-tk v1.3.0,GTDB database release 220
3300053703_45	3300053703	Bacteria;Pseudomonadota;Alphaproteobacteria;Rhodobacterales;Rhodobacteraceae;Loktanella;Loktanella salsilacus	78.79	0.3	2536698	HAVOC	Proteobacteria	Prokaryote	MetaBAT v2:2.15	CheckM v2.4.0, GTDB-tk v1.3.0,GTDB database release 220
3300053703_49	3300053703	Bacteria;Pseudomonadota;Gammaproteobacteria;Pseudomonadales;Porticoccaceae;HTCC2207;HTCC2207 sp905182275	65.52	0	1477971	HAVOC	Proteobacteria	Prokaryote	MetaBAT v2:2.15	CheckM v2.4.0, GTDB-tk v1.3.0,GTDB database release 220
3300053703_5	3300053703	Bacteria;Pseudomonadota;Alphaproteobacteria;UBA6184;UBA6184;UBA6184	75.86	1.72	1108208	HAVOC	Proteobacteria	Prokaryote	MetaBAT v2:2.15	CheckM v2.4.0, GTDB-tk v1.3.0,GTDB database release 220
3300053703_6	3300053703	Archaea;Nanohaloarchaeota;Nanosalinia;Nanosalinales;Nanosalinaceae;SW-4-43-9	53.49	4.67	733837	HAVOC	unknown/other	Prokaryote	MetaBAT v2:2.15	CheckM v2.4.0, GTDB-tk v1.3.0,GTDB database release 220
3300053703_60	3300053703	Bacteria;Pseudomonadota;Gammaproteobacteria;Pseudomonadales;Azotimanducaceae_A;JAHRVQ01;JAHRVQ01 sp905182025	58	1.53	2072039	HAVOC	Proteobacteria	Prokaryote	MetaBAT v2:2.15	CheckM v2.4.0, GTDB-tk v1.3.0,GTDB database release 220
3300053703_65	3300053703	Bacteria;Pseudomonadota;Gammaproteobacteria;Pseudomonadales;Porticoccaceae;HTCC2207;HTCC2207 sp014381985	68.15	0.46	1590997	HAVOC	Proteobacteria	Prokaryote	MetaBAT v2:2.15	CheckM v2.4.0, GTDB-tk v1.3.0,GTDB database release 220
3300053703_66	3300053703	Archaea;Halobacteriota;Halobacteria;Halobacteriales;Natrialbaceae	72.62	1.88	2538292	HAVOC	Euryarchaeota	Prokaryote	MetaBAT v2:2.15	CheckM v2.4.0, GTDB-tk v1.3.0,GTDB database release 220
3300053703_68	3300053703	Bacteria;Pseudomonadota;Gammaproteobacteria;Burkholderiales;Burkholderiaceae;Polaromonas	57.99	0	1486629	HAVOC	Proteobacteria	Prokaryote	MetaBAT v2:2.15	CheckM v2.4.0, GTDB-tk v1.3.0,GTDB database release 220
3300053703_7	3300053703	Bacteria;Bacteroidota;Bacteroidia;Flavobacteriales;Flavobacteriaceae;Polaribacter;Polaribacter vadi	78.36	4.55	2632679	HAVOC	Bacteroidetes	Prokaryote	MetaBAT v2:2.15	CheckM v2.4.0, GTDB-tk v1.3.0,GTDB database release 220
3300053703_73	3300053703	Bacteria;Verrucomicrobiota;Verrucomicrobiae;Opitutales;Coraliomargaritaceae;Lentimonas	50	1.72	1695011	HAVOC	Verrucomicrobia	Prokaryote	MetaBAT v2:2.15	CheckM v2.4.0, GTDB-tk v1.3.0,GTDB database release 220
3300053703_82	3300053703	Archaea;Halobacteriota;Halobacteria;Halobacteriales;SW-7-71-33	88.06	3.05	3041841	HAVOC	Euryarchaeota	Prokaryote	MetaBAT v2:2.15	CheckM v2.4.0, GTDB-tk v1.3.0,GTDB database release 220
3300053703_85	3300053703	Bacteria;Bacteroidota;Bacteroidia;Flavobacteriales;Schleiferiaceae;TMED14;TMED14 sp002378565	78.82	0	1100355	HAVOC	Bacteroidetes	Prokaryote	MetaBAT v2:2.15	CheckM v2.4.0, GTDB-tk v1.3.0,GTDB database release 220
3300053703_87	3300053703	Archaea;Halobacteriota;Halobacteria;Halobacteriales;Haloarculaceae;Natronomonas	88.19	0.85	2571096	HAVOC	Euryarchaeota	Prokaryote	MetaBAT v2:2.15	CheckM v2.4.0, GTDB-tk v1.3.0,GTDB database release 220
3300053703_9	3300053703	Bacteria;Pseudomonadota;Gammaproteobacteria;Enterobacterales;Alteromonadaceae;Pseudoalteromonas;Pseudoalteromonas tetraodonis	67.24	0	3085045	HAVOC	Proteobacteria	Prokaryote	MetaBAT v2:2.15	CheckM v2.4.0, GTDB-tk v1.3.0,GTDB database release 220
3300053703_94	3300053703	Bacteria;Bacteroidota;Bacteroidia;Flavobacteriales;Flavobacteriaceae;Flavobacterium	51.18	3.45	2137657	HAVOC	Bacteroidetes	Prokaryote	MetaBAT v2:2.15	CheckM v2.4.0, GTDB-tk v1.3.0,GTDB database release 220
3300053703_95	3300053703	Bacteria;Pseudomonadota;Gammaproteobacteria;Pseudomonadales;Porticoccaceae;HTCC2207;HTCC2207 sp905181925	51.72	0	1283553	HAVOC	Proteobacteria	Prokaryote	MetaBAT v2:2.15	CheckM v2.4.0, GTDB-tk v1.3.0,GTDB database release 220
3300053703_97	3300053703	Archaea;Halobacteriota;Halobacteria;Halobacteriales;Haloarculaceae;Halovenus	62.97	2.52	1604421	HAVOC	Euryarchaeota	Prokaryote	MetaBAT v2:2.15	CheckM v2.4.0, GTDB-tk v1.3.0,GTDB database release 220
3300053704_12	3300053704	Bacteria;Pseudomonadota;Gammaproteobacteria;Pseudomonadales;Alcanivoracaceae;Alcanivorax;Alcanivorax jadensis	61.21	0	2557472	HAVOC	Proteobacteria	Prokaryote	MetaBAT v2:2.15	CheckM v2.4.0, GTDB-tk v1.3.0,GTDB database release 220
3300053704_23	3300053704	Bacteria;Pseudomonadota;Alphaproteobacteria;Rhodobacterales;Rhodobacteraceae;Sulfitobacter;Sulfitobacter sp013139555	94.44	1.44	3865049	HAVOC	Proteobacteria	Prokaryote	MetaBAT v2:2.15	CheckM v2.4.0, GTDB-tk v1.3.0,GTDB database release 220
3300053704_3	3300053704	Bacteria;Verrucomicrobiota;Verrucomicrobiae;Opitutales;Coraliomargaritaceae;Lentimonas	94.59	0.68	2816551	HAVOC	Verrucomicrobia	Prokaryote	MetaBAT v2:2.15	CheckM v2.4.0, GTDB-tk v1.3.0,GTDB database release 220
3300053704_30	3300053704	Bacteria;Verrucomicrobiota;Verrucomicrobiae;Verrucomicrobiales;Akkermansiaceae;Oceaniferula	87.35	1.47	3147204	HAVOC	Verrucomicrobia	Prokaryote	MetaBAT v2:2.15	CheckM v2.4.0, GTDB-tk v1.3.0,GTDB database release 220
3300053704_33	3300053704	Eukaryota; Bacillariophyta; Bacillariophyceae; Bacillariales; Bacillariaceae	70.94	0.57	21380367	HAVOC	Bacillariophyta	Eukaryote	MetaBAT v2:2.15	EukCC version 2.1.2, eukcc2_db_ver_1.2
3300053704_35	3300053704	Bacteria;Pseudomonadota;Gammaproteobacteria;Pseudomonadales;Azotimanducaceae_A;UBA9926;UBA9926 sp905182155	59.7	1.67	1926460	HAVOC	Proteobacteria	Prokaryote	MetaBAT v2:2.15	CheckM v2.4.0, GTDB-tk v1.3.0,GTDB database release 220
3300053704_39	3300053704	Eukaryota; Chlorophyta; Mamiellophyceae; Mamiellales; Mamiellaceae; Micromonas	83.6	0	18427741	HAVOC	Chlorophyta	Eukaryote	MetaBAT v2:2.15	EukCC version 2.1.2, eukcc2_db_ver_1.2
3300053704_47	3300053704	Bacteria;Pseudomonadota;Gammaproteobacteria;Pseudomonadales;Nitrincolaceae;ASP10-02a;ASP10-02a sp905182035	54.31	0	684530	HAVOC	Proteobacteria	Prokaryote	MetaBAT v2:2.15	CheckM v2.4.0, GTDB-tk v1.3.0,GTDB database release 220
3300053704_49	3300053704	Bacteria;Bacteroidota;Bacteroidia;Flavobacteriales;Schleiferiaceae;TMED14	79.48	0.81	1188843	HAVOC	Bacteroidetes	Prokaryote	MetaBAT v2:2.15	CheckM v2.4.0, GTDB-tk v1.3.0,GTDB database release 220
3300053704_5	3300053704	Bacteria;Pseudomonadota;Alphaproteobacteria;Rhodobacterales;Rhodobacteraceae;Sulfitobacter;Sulfitobacter pontiacus	57.56	7.39	2157980	HAVOC	Proteobacteria	Prokaryote	MetaBAT v2:2.15	CheckM v2.4.0, GTDB-tk v1.3.0,GTDB database release 220
3300053704_58	3300053704	Bacteria;Bacteroidota;Bacteroidia;Flavobacteriales;Flavobacteriaceae;Polaribacter	88.61	1.01	2445302	HAVOC	Bacteroidetes	Prokaryote	MetaBAT v2:2.15	CheckM v2.4.0, GTDB-tk v1.3.0,GTDB database release 220
3300053704_59	3300053704	Bacteria;Pseudomonadota;Gammaproteobacteria;Pseudomonadales;Porticoccaceae;HTCC2207;HTCC2207 sp014381985	62.93	0	1445424	HAVOC	Proteobacteria	Prokaryote	MetaBAT v2:2.15	CheckM v2.4.0, GTDB-tk v1.3.0,GTDB database release 220
3300053704_68	3300053704	Bacteria;Pseudomonadota;Gammaproteobacteria;Enterobacterales;Alteromonadaceae;Alteromonas;Alteromonas sp000753865	82.64	1.81	3541981	HAVOC	Proteobacteria	Prokaryote	MetaBAT v2:2.15	CheckM v2.4.0, GTDB-tk v1.3.0,GTDB database release 220
3300053704_79	3300053704	Archaea;Thermoplasmatota;Poseidoniia;Poseidoniales;Poseidoniaceae;MGIIa-L1;MGIIa-L1 sp905182635	61.87	0.16	1451086	HAVOC	Thermoplasmatota	Prokaryote	MetaBAT v2:2.15	CheckM v2.4.0, GTDB-tk v1.3.0,GTDB database release 220
3300053704_8	3300053704	Bacteria;Pseudomonadota;Gammaproteobacteria;Enterobacterales;Alteromonadaceae;Pseudoalteromonas;Pseudoalteromonas tetraodonis	68.97	0	2969507	HAVOC	Proteobacteria	Prokaryote	MetaBAT v2:2.15	CheckM v2.4.0, GTDB-tk v1.3.0,GTDB database release 220
3300053704_81	3300053704	Bacteria;Pseudomonadota;Gammaproteobacteria;Pseudomonadales;DSM-6294;Oleispira;Oleispira sp913061415	97.37	1.38	3673532	HAVOC	Proteobacteria	Prokaryote	MetaBAT v2:2.15	CheckM v2.4.0, GTDB-tk v1.3.0,GTDB database release 220
3300053704_83	3300053704	Bacteria;Pseudomonadota;Gammaproteobacteria;Pseudomonadales;Natronospirillaceae;Reinekea	86.25	0.52	3366032	HAVOC	Proteobacteria	Prokaryote	MetaBAT v2:2.15	CheckM v2.4.0, GTDB-tk v1.3.0,GTDB database release 220
3300053704_84	3300053704	Bacteria;Bacteroidota;Bacteroidia;Flavobacteriales;Flavobacteriaceae;Nonlabens	87.93	6.3	2679647	HAVOC	Bacteroidetes	Prokaryote	MetaBAT v2:2.15	CheckM v2.4.0, GTDB-tk v1.3.0,GTDB database release 220
3300053704_89	3300053704	Bacteria;Pseudomonadota;Gammaproteobacteria;SAR86;SAR86;CAJJAM01;CAJJAM01 sp905182235	68.1	9.7	720070	HAVOC	Proteobacteria	Prokaryote	MetaBAT v2:2.15	CheckM v2.4.0, GTDB-tk v1.3.0,GTDB database release 220
3300053704_9	3300053704	Bacteria;Bacteroidota;Bacteroidia;Flavobacteriales;Flavobacteriaceae;Olleya;Olleya marilimosa	50.17	0.17	1656251	HAVOC	Bacteroidetes	Prokaryote	MetaBAT v2:2.15	CheckM v2.4.0, GTDB-tk v1.3.0,GTDB database release 220
3300053704_91	3300053704	Bacteria;Bacteroidota;Bacteroidia;Cytophagales;JAAEPT01	84.92	4.14	2944124	HAVOC	Bacteroidetes	Prokaryote	MetaBAT v2:2.15	CheckM v2.4.0, GTDB-tk v1.3.0,GTDB database release 220
3300053705_26	3300053705	Bacteria;Bacteroidota;Bacteroidia;Flavobacteriales;Flavobacteriaceae;Olleya;Olleya marilimosa	50.17	0.5	1662571	HAVOC	Bacteroidetes	Prokaryote	MetaBAT v2:2.15	CheckM v2.4.0, GTDB-tk v1.3.0,GTDB database release 220
3300053705_27	3300053705	Bacteria;Verrucomicrobiota;Verrucomicrobiae;Verrucomicrobiales;Akkermansiaceae;Oceaniferula	90.77	0.79	3361855	HAVOC	Verrucomicrobia	Prokaryote	MetaBAT v2:2.15	CheckM v2.4.0, GTDB-tk v1.3.0,GTDB database release 220
3300053705_28	3300053705	Bacteria;Bacteroidota;Bacteroidia;Cytophagales;JAAEPT01	55.75	5.98	1951905	HAVOC	Bacteroidetes	Prokaryote	MetaBAT v2:2.15	CheckM v2.4.0, GTDB-tk v1.3.0,GTDB database release 220
3300053705_31	3300053705	Bacteria;Pseudomonadota;Alphaproteobacteria;Rhodobacterales;Rhodobacteraceae;Planktomarina	53.59	0	1682796	HAVOC	Proteobacteria	Prokaryote	MetaBAT v2:2.15	CheckM v2.4.0, GTDB-tk v1.3.0,GTDB database release 220
3300053705_33	3300053705	Bacteria;Pseudomonadota;Gammaproteobacteria;Enterobacterales;Alteromonadaceae;Pseudoalteromonas;Pseudoalteromonas tetraodonis	98.99	0.68	4174125	HAVOC	Proteobacteria	Prokaryote	MetaBAT v2:2.15	CheckM v2.4.0, GTDB-tk v1.3.0,GTDB database release 220
3300053705_38	3300053705	Bacteria;Pseudomonadota;Gammaproteobacteria;Enterobacterales;Alteromonadaceae;Alteromonas;Alteromonas sp000753865	96.96	3.98	4430242	HAVOC	Proteobacteria	Prokaryote	MetaBAT v2:2.15	CheckM v2.4.0, GTDB-tk v1.3.0,GTDB database release 220
3300053705_39	3300053705	Bacteria;Pseudomonadota;Gammaproteobacteria;Pseudomonadales;Natronospirillaceae;Reinekea	60.37	0	2347152	HAVOC	Proteobacteria	Prokaryote	MetaBAT v2:2.15	CheckM v2.4.0, GTDB-tk v1.3.0,GTDB database release 220
3300053705_4	3300053705	Bacteria;Bacteroidota;Bacteroidia;Flavobacteriales;Flavobacteriaceae;Sediminicola	91.75	0.49	2814550	HAVOC	Bacteroidetes	Prokaryote	MetaBAT v2:2.15	CheckM v2.4.0, GTDB-tk v1.3.0,GTDB database release 220
3300053705_41	3300053705	Bacteria;Bacteroidota;Bacteroidia;Flavobacteriales;Flavobacteriaceae;Nonlabens	86.89	1.53	2374539	HAVOC	Bacteroidetes	Prokaryote	MetaBAT v2:2.15	CheckM v2.4.0, GTDB-tk v1.3.0,GTDB database release 220
3300053705_42	3300053705	Bacteria;Pseudomonadota;Gammaproteobacteria;Pseudomonadales;Porticoccaceae;HTCC2207;HTCC2207 sp905182275	84.23	3.21	1831944	HAVOC	Proteobacteria	Prokaryote	MetaBAT v2:2.15	CheckM v2.4.0, GTDB-tk v1.3.0,GTDB database release 220
3300053705_5	3300053705	Bacteria;Bacteroidota;Bacteroidia;Flavobacteriales;Flavobacteriaceae;Polaribacter	84.85	0.69	2344653	HAVOC	Bacteroidetes	Prokaryote	MetaBAT v2:2.15	CheckM v2.4.0, GTDB-tk v1.3.0,GTDB database release 220
3300053705_50	3300053705	Bacteria;Verrucomicrobiota;Verrucomicrobiae;Verrucomicrobiales;Akkermansiaceae;Rubritalea	84.45	7.48	3405758	HAVOC	Verrucomicrobia	Prokaryote	MetaBAT v2:2.15	CheckM v2.4.0, GTDB-tk v1.3.0,GTDB database release 220
3300053705_53	3300053705	Eukaryota; Chlorophyta; Mamiellophyceae; Mamiellales; Mamiellaceae; Micromonas	65	0.4	14008168	HAVOC	Chlorophyta	Eukaryote	MetaBAT v2:2.15	EukCC version 2.1.2, eukcc2_db_ver_1.2
3300053705_57	3300053705	Bacteria;Pseudomonadota;Gammaproteobacteria;Pseudomonadales;DSM-6294;Oleispira;Oleispira sp913061415	57.76	0	2642576	HAVOC	Proteobacteria	Prokaryote	MetaBAT v2:2.15	CheckM v2.4.0, GTDB-tk v1.3.0,GTDB database release 220
3300053705_63	3300053705	Bacteria;Pseudomonadota;Gammaproteobacteria;Nitrosococcales;Methylophagaceae;GCA-002733105	77	3.21	1797125	HAVOC	Proteobacteria	Prokaryote	MetaBAT v2:2.15	CheckM v2.4.0, GTDB-tk v1.3.0,GTDB database release 220
3300053705_64	3300053705	Eukaryota; Bacillariophyta; Bacillariophyceae; Bacillariales; Bacillariaceae	74.36	1.14	23262629	HAVOC	Bacillariophyta	Eukaryote	MetaBAT v2:2.15	EukCC version 2.1.2, eukcc2_db_ver_1.2
3300053705_65	3300053705	Bacteria;Pseudomonadota;Gammaproteobacteria;Enterobacterales;Alteromonadaceae;Colwellia	50	1.72	2059331	HAVOC	Proteobacteria	Prokaryote	MetaBAT v2:2.15	CheckM v2.4.0, GTDB-tk v1.3.0,GTDB database release 220
3300053705_66	3300053705	Bacteria;Pseudomonadota;Gammaproteobacteria;Pseudomonadales;Porticoccaceae;HTCC2207;HTCC2207 sp905182855	53.45	1.72	1546666	HAVOC	Proteobacteria	Prokaryote	MetaBAT v2:2.15	CheckM v2.4.0, GTDB-tk v1.3.0,GTDB database release 220
3300053705_72	3300053705	Bacteria;Pseudomonadota;Gammaproteobacteria;Pseudomonadales;Porticoccaceae;HTCC2207;HTCC2207 sp014381985	84.38	0.52	1752424	HAVOC	Proteobacteria	Prokaryote	MetaBAT v2:2.15	CheckM v2.4.0, GTDB-tk v1.3.0,GTDB database release 220
3300053705_74	3300053705	Bacteria;Verrucomicrobiota;Verrucomicrobiae;Opitutales;Coraliomargaritaceae;Lentimonas	85.14	0.68	2416575	HAVOC	Verrucomicrobia	Prokaryote	MetaBAT v2:2.15	CheckM v2.4.0, GTDB-tk v1.3.0,GTDB database release 220
3300053705_75	3300053705	Bacteria;Pseudomonadota;Gammaproteobacteria;Pseudomonadales;Alcanivoracaceae;Alcanivorax;Alcanivorax jadensis	62.07	0.86	3053925	HAVOC	Proteobacteria	Prokaryote	MetaBAT v2:2.15	CheckM v2.4.0, GTDB-tk v1.3.0,GTDB database release 220
3300053705_83	3300053705	Bacteria;Pseudomonadota;Gammaproteobacteria;Enterobacterales;Alteromonadaceae;Glaciecola	75.86	0	2556154	HAVOC	Proteobacteria	Prokaryote	MetaBAT v2:2.15	CheckM v2.4.0, GTDB-tk v1.3.0,GTDB database release 220
3300053705_89	3300053705	Bacteria;Pseudomonadota;Alphaproteobacteria;Rhodobacterales;Rhodobacteraceae;Sulfitobacter;Sulfitobacter pontiacus	66.38	7.76	2483851	HAVOC	Proteobacteria	Prokaryote	MetaBAT v2:2.15	CheckM v2.4.0, GTDB-tk v1.3.0,GTDB database release 220
3300053705_92	3300053705	Bacteria;Pseudomonadota;Gammaproteobacteria;Pseudomonadales;Porticoccaceae;HTCC2207;HTCC2207 sp905181925	57.93	0	1813258	HAVOC	Proteobacteria	Prokaryote	MetaBAT v2:2.15	CheckM v2.4.0, GTDB-tk v1.3.0,GTDB database release 220
3300053705_94	3300053705	Bacteria;Bacteroidota;Bacteroidia;Flavobacteriales;Schleiferiaceae;TMED14	75.97	0.81	1055961	HAVOC	Bacteroidetes	Prokaryote	MetaBAT v2:2.15	CheckM v2.4.0, GTDB-tk v1.3.0,GTDB database release 220
3300053770_104	3300053770	Bacteria;Pseudomonadota;Gammaproteobacteria;Enterobacterales;Alteromonadaceae;Colwellia	55.17	1.72	3658751	HAVOC	Proteobacteria	Prokaryote	MetaBAT v2:2.15	CheckM v2.4.0, GTDB-tk v1.3.0,GTDB database release 220
3300053770_108	3300053770	Bacteria;Bacteroidota;Bacteroidia;Flavobacteriales;UA16;JADFAK01	97.67	0.05	3665293	HAVOC	Bacteroidetes	Prokaryote	MetaBAT v2:2.15	CheckM v2.4.0, GTDB-tk v1.3.0,GTDB database release 220
3300053770_122	3300053770	Bacteria;Bacteroidota;Bacteroidia;Flavobacteriales;Flavobacteriaceae;Urechidicola	71.72	0.28	1559815	HAVOC	Bacteroidetes	Prokaryote	MetaBAT v2:2.15	CheckM v2.4.0, GTDB-tk v1.3.0,GTDB database release 220
3300053770_123	3300053770	Bacteria;Pseudomonadota;Gammaproteobacteria;Arenicellales;Arenicellaceae;Arenicella	76.78	3.56	3204684	HAVOC	Proteobacteria	Prokaryote	MetaBAT v2:2.15	CheckM v2.4.0, GTDB-tk v1.3.0,GTDB database release 220
3300053770_124	3300053770	Bacteria;Bacteroidota;Bacteroidia;Flavobacteriales;Flavobacteriaceae;MAG-120531	51.88	0	1181873	HAVOC	Bacteroidetes	Prokaryote	MetaBAT v2:2.15	CheckM v2.4.0, GTDB-tk v1.3.0,GTDB database release 220
3300053770_125	3300053770	Bacteria;Pseudomonadota;Gammaproteobacteria;Arenicellales;Arenicellaceae;Arenicella	70.69	3.45	2491587	HAVOC	Proteobacteria	Prokaryote	MetaBAT v2:2.15	CheckM v2.4.0, GTDB-tk v1.3.0,GTDB database release 220
3300053770_129	3300053770	Bacteria;Pseudomonadota;Alphaproteobacteria;Rhodobacterales;Rhodobacteraceae;UBA5972	79.5	0.62	2283026	HAVOC	Proteobacteria	Prokaryote	MetaBAT v2:2.15	CheckM v2.4.0, GTDB-tk v1.3.0,GTDB database release 220
3300053770_136	3300053770	Bacteria;Planctomycetota;UBA1135;UBA1135;GCA-002686595;CALBMX01	70.43	1.61	3012802	HAVOC	Planctomycetes	Prokaryote	MetaBAT v2:2.15	CheckM v2.4.0, GTDB-tk v1.3.0,GTDB database release 220
3300053770_138	3300053770	Bacteria;Bacteroidota;Bacteroidia;NS11-12g;UBA9320;UBA9320;UBA9320 sp003484585	80.19	0.1	2306168	HAVOC	Bacteroidetes	Prokaryote	MetaBAT v2:2.15	CheckM v2.4.0, GTDB-tk v1.3.0,GTDB database release 220
3300053770_139	3300053770	Bacteria;Pseudomonadota;Gammaproteobacteria;Arenicellales;Poriferihabitantaceae;JAAELZ01	56.86	0	1682026	HAVOC	Proteobacteria	Prokaryote	MetaBAT v2:2.15	CheckM v2.4.0, GTDB-tk v1.3.0,GTDB database release 220
3300053770_14	3300053770	Bacteria;Pseudomonadota;Gammaproteobacteria;Pseudomonadales;Azotimanducaceae_A;JAHRVQ01	89.79	6.96	4724926	HAVOC	Proteobacteria	Prokaryote	MetaBAT v2:2.15	CheckM v2.4.0, GTDB-tk v1.3.0,GTDB database release 220
3300053770_18	3300053770	Bacteria;Pseudomonadota;Gammaproteobacteria;Burkholderiales;Burkholderiaceae;Polaromonas	60.23	0	1507321	HAVOC	Proteobacteria	Prokaryote	MetaBAT v2:2.15	CheckM v2.4.0, GTDB-tk v1.3.0,GTDB database release 220
3300053770_20	3300053770	Bacteria;Bacteroidota;Bacteroidia;Flavobacteriales;Flavobacteriaceae;Flavobacterium	52.59	3.45	1600200	HAVOC	Bacteroidetes	Prokaryote	MetaBAT v2:2.15	CheckM v2.4.0, GTDB-tk v1.3.0,GTDB database release 220
3300053770_22	3300053770	Eukaryota; Bacillariophyta; Bacillariophyceae; Bacillariales; Bacillariaceae	59.83	0.57	17418969	HAVOC	Bacillariophyta	Eukaryote	MetaBAT v2:2.15	EukCC version 2.1.2, eukcc2_db_ver_1.2
3300053770_23	3300053770	Bacteria;Bacteroidota;Bacteroidia;Chitinophagales;Saprospiraceae;Neolewinella;Neolewinella sp026421165	68.7	0.75	3129341	HAVOC	Bacteroidetes	Prokaryote	MetaBAT v2:2.15	CheckM v2.4.0, GTDB-tk v1.3.0,GTDB database release 220
3300053770_24	3300053770	Bacteria;Pseudomonadota;Gammaproteobacteria;Pseudomonadales;Porticoccaceae;HTCC2207;HTCC2207 sp905182275	55.07	1.57	1343163	HAVOC	Proteobacteria	Prokaryote	MetaBAT v2:2.15	CheckM v2.4.0, GTDB-tk v1.3.0,GTDB database release 220
3300053770_25	3300053770	Bacteria;Bacteroidota;Bacteroidia;Flavobacteriales;Flavobacteriaceae;Polaribacter	53.5	0.34	1680106	HAVOC	Bacteroidetes	Prokaryote	MetaBAT v2:2.15	CheckM v2.4.0, GTDB-tk v1.3.0,GTDB database release 220
3300053770_29	3300053770	Bacteria;Pseudomonadota;Gammaproteobacteria;Enterobacterales;Kangiellaceae;GCA-002733465	89.73	2.88	4157765	HAVOC	Proteobacteria	Prokaryote	MetaBAT v2:2.15	CheckM v2.4.0, GTDB-tk v1.3.0,GTDB database release 220
3300053770_31	3300053770	Bacteria;Pseudomonadota;Gammaproteobacteria;Enterobacterales;Alteromonadaceae;Glaciecola	77.78	1.04	2757020	HAVOC	Proteobacteria	Prokaryote	MetaBAT v2:2.15	CheckM v2.4.0, GTDB-tk v1.3.0,GTDB database release 220
3300053770_38	3300053770	Eukaryota; Chlorophyta; Mamiellophyceae; Mamiellales; Mamiellaceae; Micromonas	70.6	0.2	14875475	HAVOC	Chlorophyta	Eukaryote	MetaBAT v2:2.15	EukCC version 2.1.2, eukcc2_db_ver_1.2
3300053770_39	3300053770	Bacteria;Bacteroidota;Bacteroidia;Flavobacteriales;Flavobacteriaceae;Psychroserpens	88.5	4.89	3264768	HAVOC	Bacteroidetes	Prokaryote	MetaBAT v2:2.15	CheckM v2.4.0, GTDB-tk v1.3.0,GTDB database release 220
3300053770_42	3300053770	Bacteria;Bacteroidota;Bacteroidia;Sphingobacteriales	62.38	1.72	1373278	HAVOC	Bacteroidetes	Prokaryote	MetaBAT v2:2.15	CheckM v2.4.0, GTDB-tk v1.3.0,GTDB database release 220
3300053770_48	3300053770	Bacteria;Bacteroidota;Bacteroidia;UBA10329;UBA10329;UBA10329	78.77	2.69	2571968	HAVOC	Bacteroidetes	Prokaryote	MetaBAT v2:2.15	CheckM v2.4.0, GTDB-tk v1.3.0,GTDB database release 220
3300053770_54	3300053770	Bacteria;Bacteroidota;Bacteroidia;Flavobacteriales;Luteibaculaceae	51.72	0	1564990	HAVOC	Bacteroidetes	Prokaryote	MetaBAT v2:2.15	CheckM v2.4.0, GTDB-tk v1.3.0,GTDB database release 220
3300053770_56	3300053770	Bacteria;Bacteroidota;Bacteroidia;Chitinophagales;UBA8649;JAFMKE01	84.07	1.97	2314098	HAVOC	Bacteroidetes	Prokaryote	MetaBAT v2:2.15	CheckM v2.4.0, GTDB-tk v1.3.0,GTDB database release 220
3300053770_58	3300053770	Bacteria;Actinomycetota;Acidimicrobiia;Acidimicrobiales;Aldehydirespiratoraceae;JAJRXC01	50.47	0	2516407	HAVOC	Actinobacteria	Prokaryote	MetaBAT v2:2.15	CheckM v2.4.0, GTDB-tk v1.3.0,GTDB database release 220
3300053770_60	3300053770	Bacteria;Pseudomonadota;Gammaproteobacteria;Pseudomonadales;JAHEGP01	76.73	9.78	2566784	HAVOC	Proteobacteria	Prokaryote	MetaBAT v2:2.15	CheckM v2.4.0, GTDB-tk v1.3.0,GTDB database release 220
3300053770_63	3300053770	Bacteria;Actinomycetota;Acidimicrobiia;Acidimicrobiales;Ilumatobacteraceae;Ilumatobacter_A	76.33	3.76	3532978	HAVOC	Actinobacteria	Prokaryote	MetaBAT v2:2.15	CheckM v2.4.0, GTDB-tk v1.3.0,GTDB database release 220
3300053770_65	3300053770	Bacteria;Pseudomonadota;Gammaproteobacteria;Enterobacterales;Alteromonadaceae;Glaciecola;Glaciecola sp905479945	88.01	5.33	3583679	HAVOC	Proteobacteria	Prokaryote	MetaBAT v2:2.15	CheckM v2.4.0, GTDB-tk v1.3.0,GTDB database release 220
3300053770_66	3300053770	Bacteria;Pseudomonadota;Gammaproteobacteria;Enterobacterales;Alteromonadaceae;Paraglaciecola	59.55	1.94	2241816	HAVOC	Proteobacteria	Prokaryote	MetaBAT v2:2.15	CheckM v2.4.0, GTDB-tk v1.3.0,GTDB database release 220
3300053770_67	3300053770	Bacteria;Bacteroidota;Bacteroidia;Flavobacteriales;GCA-002722245	79.23	1.08	2535797	HAVOC	Bacteroidetes	Prokaryote	MetaBAT v2:2.15	CheckM v2.4.0, GTDB-tk v1.3.0,GTDB database release 220
3300053770_7	3300053770	Bacteria;Bacteroidota;Bacteroidia;Chitinophagales;Saprospiraceae;JANSWP01	93.4	4.21	6041423	HAVOC	Bacteroidetes	Prokaryote	MetaBAT v2:2.15	CheckM v2.4.0, GTDB-tk v1.3.0,GTDB database release 220
3300053770_70	3300053770	Bacteria;Bacteroidota;Bacteroidia;Chitinophagales;Saprospiraceae;CALGLS01	93.51	2.99	5589308	HAVOC	Bacteroidetes	Prokaryote	MetaBAT v2:2.15	CheckM v2.4.0, GTDB-tk v1.3.0,GTDB database release 220
3300053770_72	3300053770	Bacteria;Bacteroidota;Bacteroidia;Flavobacteriales;GCA-002722245	89.73	5.3	2366528	HAVOC	Bacteroidetes	Prokaryote	MetaBAT v2:2.15	CheckM v2.4.0, GTDB-tk v1.3.0,GTDB database release 220
3300053770_76	3300053770	Bacteria;Bacteroidota;Bacteroidia;Flavobacteriales;Flavobacteriaceae;GCA-002733185	89.18	1.57	2617348	HAVOC	Bacteroidetes	Prokaryote	MetaBAT v2:2.15	CheckM v2.4.0, GTDB-tk v1.3.0,GTDB database release 220
3300053770_78	3300053770	Bacteria;Bacteroidota;Bacteroidia;Flavobacteriales;UA16;ASP10-05a;ASP10-05a sp905182895	50.81	0.11	1078186	HAVOC	Bacteroidetes	Prokaryote	MetaBAT v2:2.15	CheckM v2.4.0, GTDB-tk v1.3.0,GTDB database release 220
3300053770_8	3300053770	Bacteria;Pseudomonadota;Gammaproteobacteria;Granulosicoccales;Granulosicoccaceae;Granulosicoccus	65.48	2.59	3218491	HAVOC	Proteobacteria	Prokaryote	MetaBAT v2:2.15	CheckM v2.4.0, GTDB-tk v1.3.0,GTDB database release 220
3300053770_89	3300053770	Bacteria;Pseudomonadota;Gammaproteobacteria;Burkholderiales;Burkholderiaceae;Janthinobacterium	54.83	1.72	2349158	HAVOC	Proteobacteria	Prokaryote	MetaBAT v2:2.15	CheckM v2.4.0, GTDB-tk v1.3.0,GTDB database release 220
3300053770_92	3300053770	Bacteria;Bacteroidota;Bacteroidia;Flavobacteriales;JABDKJ01;JAJRRH01	72.58	0.72	2564719	HAVOC	Bacteroidetes	Prokaryote	MetaBAT v2:2.15	CheckM v2.4.0, GTDB-tk v1.3.0,GTDB database release 220
3300053770_95	3300053770	Bacteria;Bacteroidota;Bacteroidia;Flavobacteriales;Flavobacteriaceae;Patiriisocius	86.91	2.4	2398031	HAVOC	Bacteroidetes	Prokaryote	MetaBAT v2:2.15	CheckM v2.4.0, GTDB-tk v1.3.0,GTDB database release 220
3300053770_96	3300053770	Bacteria;Myxococcota;Bradymonadia;REDH01;REDH01	57.02	0	3721938	HAVOC	unknown/other	Prokaryote	MetaBAT v2:2.15	CheckM v2.4.0, GTDB-tk v1.3.0,GTDB database release 220
3300053770_98	3300053770	Bacteria;Pseudomonadota;Gammaproteobacteria;Pseudomonadales;Azotimanducaceae_A	79.86	3.26	3492925	HAVOC	Proteobacteria	Prokaryote	MetaBAT v2:2.15	CheckM v2.4.0, GTDB-tk v1.3.0,GTDB database release 220
3300053771_102	3300053771	Bacteria;Pseudomonadota;Gammaproteobacteria;Pseudomonadales;Pseudohongiellaceae;UBA9145	91.3	1.73	3712109	HAVOC	Proteobacteria	Prokaryote	MetaBAT v2:2.15	CheckM v2.4.0, GTDB-tk v1.3.0,GTDB database release 220
3300053771_119	3300053771	Bacteria;Bacteroidota;Bacteroidia;NS11-12g;UBA9320;UBA9320;UBA9320 sp003484585	70.69	1.72	1796166	HAVOC	Bacteroidetes	Prokaryote	MetaBAT v2:2.15	CheckM v2.4.0, GTDB-tk v1.3.0,GTDB database release 220
3300053771_120	3300053771	Bacteria;Pseudomonadota;Gammaproteobacteria;Enterobacterales;Alteromonadaceae;Paraglaciecola	91.15	9.73	5700302	HAVOC	Proteobacteria	Prokaryote	MetaBAT v2:2.15	CheckM v2.4.0, GTDB-tk v1.3.0,GTDB database release 220
3300053771_122	3300053771	Bacteria;Bacteroidota;Bacteroidia;Flavobacteriales;UA16;JAQWQB01	67.83	0.27	2331771	HAVOC	Bacteroidetes	Prokaryote	MetaBAT v2:2.15	CheckM v2.4.0, GTDB-tk v1.3.0,GTDB database release 220
3300053771_13	3300053771	Bacteria;Actinomycetota;Acidimicrobiia;Acidimicrobiales;Ilumatobacteraceae;Ilumatobacter_A	57.2	8.12	3221342	HAVOC	Actinobacteria	Prokaryote	MetaBAT v2:2.15	CheckM v2.4.0, GTDB-tk v1.3.0,GTDB database release 220
3300053771_131	3300053771	Bacteria;Pseudomonadota;Gammaproteobacteria;Pseudomonadales;Halieaceae;Congregibacter	96.32	1.15	3569808	HAVOC	Proteobacteria	Prokaryote	MetaBAT v2:2.15	CheckM v2.4.0, GTDB-tk v1.3.0,GTDB database release 220
3300053771_136	3300053771	Bacteria;Pseudomonadota;Gammaproteobacteria;Pseudomonadales;Pseudohongiellaceae;UBA9145	83.31	0.37	3183464	HAVOC	Proteobacteria	Prokaryote	MetaBAT v2:2.15	CheckM v2.4.0, GTDB-tk v1.3.0,GTDB database release 220
3300053771_138	3300053771	Bacteria;Verrucomicrobiota;Verrucomicrobiae;Opitutales;Coraliomargaritaceae;Lentimonas	65.27	1.35	1696493	HAVOC	Verrucomicrobia	Prokaryote	MetaBAT v2:2.15	CheckM v2.4.0, GTDB-tk v1.3.0,GTDB database release 220
3300053771_142	3300053771	Bacteria;Pseudomonadota;Gammaproteobacteria;Enterobacterales;Psychromonadaceae;Psychromonas	64.66	0	2451628	HAVOC	Proteobacteria	Prokaryote	MetaBAT v2:2.15	CheckM v2.4.0, GTDB-tk v1.3.0,GTDB database release 220
3300053771_143	3300053771	Bacteria;Actinomycetota;Actinomycetes;Actinomycetales;Microbacteriaceae;Pontimonas;Pontimonas sp001438965	52.11	0	650514	HAVOC	Actinobacteria	Prokaryote	MetaBAT v2:2.15	CheckM v2.4.0, GTDB-tk v1.3.0,GTDB database release 220
3300053771_151	3300053771	Eukaryota; Bacillariophyta; Bacillariophyceae; Bacillariales; Bacillariaceae	64.96	4.27	20803873	HAVOC	Bacillariophyta	Eukaryote	MetaBAT v2:2.15	EukCC version 2.1.2, eukcc2_db_ver_1.2
3300053771_152	3300053771	Bacteria;Bacteroidota;Bacteroidia;Cytophagales;Cyclobacteriaceae;JAMZMI01	73.79	3.45	4335254	HAVOC	Bacteroidetes	Prokaryote	MetaBAT v2:2.15	CheckM v2.4.0, GTDB-tk v1.3.0,GTDB database release 220
3300053771_154	3300053771	Bacteria;Pseudomonadota;Alphaproteobacteria;Rhodobacterales;Rhodobacteraceae;Yoonia	60.66	0	2410542	HAVOC	Proteobacteria	Prokaryote	MetaBAT v2:2.15	CheckM v2.4.0, GTDB-tk v1.3.0,GTDB database release 220
3300053771_157	3300053771	Bacteria;Bacteroidota;Bacteroidia;Flavobacteriales;Flavobacteriaceae;Sediminicola	68.45	0	2676881	HAVOC	Bacteroidetes	Prokaryote	MetaBAT v2:2.15	CheckM v2.4.0, GTDB-tk v1.3.0,GTDB database release 220
3300053771_159	3300053771	Bacteria;Bacteroidota;Bacteroidia;Flavobacteriales;Flavobacteriaceae;Ulvibacter	79.87	7.61	5125191	HAVOC	Bacteroidetes	Prokaryote	MetaBAT v2:2.15	CheckM v2.4.0, GTDB-tk v1.3.0,GTDB database release 220
3300053771_168	3300053771	Bacteria;Pseudomonadota;Alphaproteobacteria;Rhodobacterales;Rhodobacteraceae	56.99	0.4	2323660	HAVOC	Proteobacteria	Prokaryote	MetaBAT v2:2.15	CheckM v2.4.0, GTDB-tk v1.3.0,GTDB database release 220
3300053771_17	3300053771	Bacteria;Pseudomonadota;Gammaproteobacteria;Pseudomonadales;Pseudohongiellaceae;UBA9145	63.79	0	1896496	HAVOC	Proteobacteria	Prokaryote	MetaBAT v2:2.15	CheckM v2.4.0, GTDB-tk v1.3.0,GTDB database release 220
3300053771_18	3300053771	Bacteria;Pseudomonadota;Gammaproteobacteria;Pseudomonadales;Oleiphilaceae;Marinobacter;Marinobacter psychrophilus	51.72	0	923249	HAVOC	Proteobacteria	Prokaryote	MetaBAT v2:2.15	CheckM v2.4.0, GTDB-tk v1.3.0,GTDB database release 220
3300053771_19	3300053771	Bacteria;Pseudomonadota;Gammaproteobacteria;Pseudomonadales;Cellvibrionaceae;CANLBN01	51.47	0	1567951	HAVOC	Proteobacteria	Prokaryote	MetaBAT v2:2.15	CheckM v2.4.0, GTDB-tk v1.3.0,GTDB database release 220
3300053771_23	3300053771	Bacteria;Bacteroidota;Bacteroidia;Cytophagales;Cyclobacteriaceae;JAOUOM01	69.32	0.3	2477010	HAVOC	Bacteroidetes	Prokaryote	MetaBAT v2:2.15	CheckM v2.4.0, GTDB-tk v1.3.0,GTDB database release 220
3300053771_26	3300053771	Bacteria;Pseudomonadota;Gammaproteobacteria;Pseudomonadales;Pseudohongiellaceae;UBA9145;UBA9145 sp027592275	86.67	1.11	3325852	HAVOC	Proteobacteria	Prokaryote	MetaBAT v2:2.15	CheckM v2.4.0, GTDB-tk v1.3.0,GTDB database release 220
3300053771_32	3300053771	Bacteria;Bacteroidota;Bacteroidia;Flavobacteriales;Flavobacteriaceae;Psychroserpens	51	1.72	2062853	HAVOC	Bacteroidetes	Prokaryote	MetaBAT v2:2.15	CheckM v2.4.0, GTDB-tk v1.3.0,GTDB database release 220
3300053771_35	3300053771	Bacteria;Bacteroidota;Bacteroidia;Flavobacteriales;Flavobacteriaceae;Sediminicola	93.87	0.99	2993530	HAVOC	Bacteroidetes	Prokaryote	MetaBAT v2:2.15	CheckM v2.4.0, GTDB-tk v1.3.0,GTDB database release 220
3300053771_41	3300053771	Bacteria;Bacteroidota;Bacteroidia;Flavobacteriales;Cryomorphaceae;JAKVAV01	64.83	0	1872529	HAVOC	Bacteroidetes	Prokaryote	MetaBAT v2:2.15	CheckM v2.4.0, GTDB-tk v1.3.0,GTDB database release 220
3300053771_46	3300053771	Bacteria;Pseudomonadota;Gammaproteobacteria;Pseudomonadales;Halieaceae;Halioglobus	92.61	2.6	4750389	HAVOC	Proteobacteria	Prokaryote	MetaBAT v2:2.15	CheckM v2.4.0, GTDB-tk v1.3.0,GTDB database release 220
3300053771_49	3300053771	Bacteria;Pseudomonadota;Alphaproteobacteria;Rhodobacterales;Rhodobacteraceae	72.2	0.4	3079723	HAVOC	Proteobacteria	Prokaryote	MetaBAT v2:2.15	CheckM v2.4.0, GTDB-tk v1.3.0,GTDB database release 220
3300053771_5	3300053771	Bacteria;Bacteroidota;Bacteroidia;NS11-12g;UBA9320;UBA9320	56.17	3.46	1423802	HAVOC	Bacteroidetes	Prokaryote	MetaBAT v2:2.15	CheckM v2.4.0, GTDB-tk v1.3.0,GTDB database release 220
3300053771_55	3300053771	Bacteria;Pseudomonadota;Gammaproteobacteria;Pseudomonadales;Azotimanducaceae_A;UBA4582	55.17	1.72	3171654	HAVOC	Proteobacteria	Prokaryote	MetaBAT v2:2.15	CheckM v2.4.0, GTDB-tk v1.3.0,GTDB database release 220
3300053771_56	3300053771	Bacteria;Planctomycetota;UBA1135;UBA2386;UBA2386;GCA-2684655	89.77	0	5724264	HAVOC	Planctomycetes	Prokaryote	MetaBAT v2:2.15	CheckM v2.4.0, GTDB-tk v1.3.0,GTDB database release 220
3300053771_61	3300053771	Bacteria;Bacteroidota;Bacteroidia;Cytophagales;Cyclobacteriaceae;Algoriphagus	89.7	0.75	3605868	HAVOC	Bacteroidetes	Prokaryote	MetaBAT v2:2.15	CheckM v2.4.0, GTDB-tk v1.3.0,GTDB database release 220
3300053771_63	3300053771	Bacteria;Bacteroidota;Bacteroidia;Cytophagales;Spirosomataceae;Arcticibacterium	86.52	3.67	3677801	HAVOC	Bacteroidetes	Prokaryote	MetaBAT v2:2.15	CheckM v2.4.0, GTDB-tk v1.3.0,GTDB database release 220
3300053771_66	3300053771	Bacteria;Bacteroidota;Bacteroidia;Flavobacteriales;Flavobacteriaceae;MAG-120531	79.45	0.74	1531358	HAVOC	Bacteroidetes	Prokaryote	MetaBAT v2:2.15	CheckM v2.4.0, GTDB-tk v1.3.0,GTDB database release 220
3300053771_71	3300053771	Bacteria;Bacteroidota;Bacteroidia;Cytophagales;Cyclobacteriaceae;Marinoscillum	58.44	2.08	1822201	HAVOC	Bacteroidetes	Prokaryote	MetaBAT v2:2.15	CheckM v2.4.0, GTDB-tk v1.3.0,GTDB database release 220
3300053771_72	3300053771	Bacteria;Pseudomonadota;Gammaproteobacteria;Pseudomonadales;DSM-6294;Oleispira	52.59	0	1267481	HAVOC	Proteobacteria	Prokaryote	MetaBAT v2:2.15	CheckM v2.4.0, GTDB-tk v1.3.0,GTDB database release 220
3300053771_77	3300053771	Bacteria;Bacteroidota;Bacteroidia;Flavobacteriales;Flavobacteriaceae;Nonlabens;Nonlabens sp002831625	50	0	1469242	HAVOC	Bacteroidetes	Prokaryote	MetaBAT v2:2.15	CheckM v2.4.0, GTDB-tk v1.3.0,GTDB database release 220
3300053771_94	3300053771	Bacteria;Actinomycetota;Nitriliruptoria;Nitriliruptorales;Nitriliruptoraceae	63.91	0	1748221	HAVOC	Actinobacteria	Prokaryote	MetaBAT v2:2.15	CheckM v2.4.0, GTDB-tk v1.3.0,GTDB database release 220
3300053771_96	3300053771	Bacteria;Pseudomonadota;Gammaproteobacteria;GCA-001735895;GCA-001735895;GCA-001735895	70.69	0	3535863	HAVOC	Proteobacteria	Prokaryote	MetaBAT v2:2.15	CheckM v2.4.0, GTDB-tk v1.3.0,GTDB database release 220
3300053772_10	3300053772	Bacteria;Bacteroidota;Bacteroidia;Flavobacteriales;Flavobacteriaceae;Psychroserpens	68.48	9.37	4936756	HAVOC	Bacteroidetes	Prokaryote	MetaBAT v2:2.15	CheckM v2.4.0, GTDB-tk v1.3.0,GTDB database release 220
3300053772_105	3300053772	Bacteria;Pseudomonadota;Gammaproteobacteria;Pseudomonadales;DSM-6294;Oleispira	61.03	0.79	1968197	HAVOC	Proteobacteria	Prokaryote	MetaBAT v2:2.15	CheckM v2.4.0, GTDB-tk v1.3.0,GTDB database release 220
3300053772_113	3300053772	Bacteria;Pseudomonadota;Gammaproteobacteria;Enterobacterales;Alteromonadaceae;Paraglaciecola	59.95	8.62	5018159	HAVOC	Proteobacteria	Prokaryote	MetaBAT v2:2.15	CheckM v2.4.0, GTDB-tk v1.3.0,GTDB database release 220
3300053772_116	3300053772	Bacteria;Bacteroidota;Bacteroidia;Cytophagales;Cyclobacteriaceae;Algoriphagus	75.85	0.56	2912140	HAVOC	Bacteroidetes	Prokaryote	MetaBAT v2:2.15	CheckM v2.4.0, GTDB-tk v1.3.0,GTDB database release 220
3300053772_119	3300053772	Bacteria;Pseudomonadota;Alphaproteobacteria;Rhodobacterales;Rhodobacteraceae	100	0.4	4091342	HAVOC	Proteobacteria	Prokaryote	MetaBAT v2:2.15	CheckM v2.4.0, GTDB-tk v1.3.0,GTDB database release 220
3300053772_121	3300053772	Bacteria;Pseudomonadota;Gammaproteobacteria;Pseudomonadales;Oleiphilaceae;Marinobacter;Marinobacter psychrophilus	55.17	0	1558804	HAVOC	Proteobacteria	Prokaryote	MetaBAT v2:2.15	CheckM v2.4.0, GTDB-tk v1.3.0,GTDB database release 220
3300053772_123	3300053772	Bacteria;Bacteroidota;Bacteroidia;Flavobacteriales;UA16;JAQWQB01	89.78	1.34	3117063	HAVOC	Bacteroidetes	Prokaryote	MetaBAT v2:2.15	CheckM v2.4.0, GTDB-tk v1.3.0,GTDB database release 220
3300053772_128	3300053772	Bacteria;Pseudomonadota;Gammaproteobacteria;Enterobacterales;Alteromonadaceae;Paraglaciecola	70.85	0.86	3408676	HAVOC	Proteobacteria	Prokaryote	MetaBAT v2:2.15	CheckM v2.4.0, GTDB-tk v1.3.0,GTDB database release 220
3300053772_135	3300053772	Bacteria;Pseudomonadota;Gammaproteobacteria;Pseudomonadales;Azotimanducaceae_A;UBA4582	71.78	2.52	3066665	HAVOC	Proteobacteria	Prokaryote	MetaBAT v2:2.15	CheckM v2.4.0, GTDB-tk v1.3.0,GTDB database release 220
3300053772_137	3300053772	Bacteria;Actinomycetota;Actinomycetes;Actinomycetales;Microbacteriaceae;Aquiluna;Aquiluna sp000257665	68.13	0	730672	HAVOC	Actinobacteria	Prokaryote	MetaBAT v2:2.15	CheckM v2.4.0, GTDB-tk v1.3.0,GTDB database release 220
3300053772_146	3300053772	Bacteria;Pseudomonadota;Gammaproteobacteria;Pseudomonadales;Azotimanducaceae_A	71.72	2.59	3608544	HAVOC	Proteobacteria	Prokaryote	MetaBAT v2:2.15	CheckM v2.4.0, GTDB-tk v1.3.0,GTDB database release 220
3300053772_151	3300053772	Bacteria;Bacteroidota;Bacteroidia;Flavobacteriales;Cryomorphaceae;JAKVAV01	77.59	0	2997291	HAVOC	Bacteroidetes	Prokaryote	MetaBAT v2:2.15	CheckM v2.4.0, GTDB-tk v1.3.0,GTDB database release 220
3300053772_152	3300053772	Bacteria;Bacteroidota;Bacteroidia;Cytophagales;Spirosomataceae;Arcticibacterium	62.07	5.17	2833420	HAVOC	Bacteroidetes	Prokaryote	MetaBAT v2:2.15	CheckM v2.4.0, GTDB-tk v1.3.0,GTDB database release 220
3300053772_21	3300053772	Bacteria;Bacteroidota;Bacteroidia;Cytophagales;Cyclobacteriaceae;Marivirga	59.83	6.9	2931396	HAVOC	Bacteroidetes	Prokaryote	MetaBAT v2:2.15	CheckM v2.4.0, GTDB-tk v1.3.0,GTDB database release 220
3300053772_32	3300053772	Bacteria;Pseudomonadota;Alphaproteobacteria;Rhodobacterales;Rhodobacteraceae;188UL27-1	50	1.72	2432308	HAVOC	Proteobacteria	Prokaryote	MetaBAT v2:2.15	CheckM v2.4.0, GTDB-tk v1.3.0,GTDB database release 220
3300053772_44	3300053772	Bacteria;Actinomycetota;Nitriliruptoria;Nitriliruptorales;Nitriliruptoraceae	60.4	0	1761585	HAVOC	Actinobacteria	Prokaryote	MetaBAT v2:2.15	CheckM v2.4.0, GTDB-tk v1.3.0,GTDB database release 220
3300053772_46	3300053772	Bacteria;Pseudomonadota;Gammaproteobacteria;Pseudomonadales;DSM-6294;Oleispira	65.52	6.9	4192561	HAVOC	Proteobacteria	Prokaryote	MetaBAT v2:2.15	CheckM v2.4.0, GTDB-tk v1.3.0,GTDB database release 220
3300053772_56	3300053772	Bacteria;Bacteroidota;Bacteroidia;Chitinophagales;Saprospiraceae;Neolewinella;Neolewinella sp026421165	72.25	0.17	3342655	HAVOC	Bacteroidetes	Prokaryote	MetaBAT v2:2.15	CheckM v2.4.0, GTDB-tk v1.3.0,GTDB database release 220
3300053772_58	3300053772	Bacteria;Bacteroidota;Bacteroidia;Flavobacteriales;Vicingaceae;NORP294;NORP294 sp905182175	69.71	9.62	2644163	HAVOC	Bacteroidetes	Prokaryote	MetaBAT v2:2.15	CheckM v2.4.0, GTDB-tk v1.3.0,GTDB database release 220
3300053772_65	3300053772	Bacteria;Pseudomonadota;Gammaproteobacteria;Pseudomonadales;Pseudohongiellaceae;UBA9145	52.35	1.72	1314545	HAVOC	Proteobacteria	Prokaryote	MetaBAT v2:2.15	CheckM v2.4.0, GTDB-tk v1.3.0,GTDB database release 220
3300053772_66	3300053772	Bacteria;Actinomycetota;Acidimicrobiia;Acidimicrobiales;Ilumatobacteraceae;Ilumatobacter_A	67.83	3.28	2131838	HAVOC	Actinobacteria	Prokaryote	MetaBAT v2:2.15	CheckM v2.4.0, GTDB-tk v1.3.0,GTDB database release 220
3300053772_7	3300053772	Eukaryota; Bacillariophyta; Bacillariophyceae; Bacillariales; Bacillariaceae	53.85	3.13	15874919	HAVOC	Bacillariophyta	Eukaryote	MetaBAT v2:2.15	EukCC version 2.1.2, eukcc2_db_ver_1.2
3300053772_70	3300053772	Bacteria;Pseudomonadota;Gammaproteobacteria;GCA-001735895;GCA-001735895;GCA-001735895	75.86	5.17	2795307	HAVOC	Proteobacteria	Prokaryote	MetaBAT v2:2.15	CheckM v2.4.0, GTDB-tk v1.3.0,GTDB database release 220
3300053772_71	3300053772	Bacteria;Pseudomonadota;Gammaproteobacteria;Enterobacterales;Alteromonadaceae;Glaciecola	62.52	1.79	2307050	HAVOC	Proteobacteria	Prokaryote	MetaBAT v2:2.15	CheckM v2.4.0, GTDB-tk v1.3.0,GTDB database release 220
3300053772_74	3300053772	Bacteria;Pseudomonadota;Gammaproteobacteria;Pseudomonadales;Halieaceae;Congregibacter	88.82	2.23	3221384	HAVOC	Proteobacteria	Prokaryote	MetaBAT v2:2.15	CheckM v2.4.0, GTDB-tk v1.3.0,GTDB database release 220
3300053772_77	3300053772	Bacteria;Pseudomonadota;Gammaproteobacteria;Enterobacterales;Alteromonadaceae;Paraglaciecola	50	0	2415551	HAVOC	Proteobacteria	Prokaryote	MetaBAT v2:2.15	CheckM v2.4.0, GTDB-tk v1.3.0,GTDB database release 220
3300053772_86	3300053772	Bacteria;Bacteroidota;Bacteroidia;Cytophagales;Cyclobacteriaceae;JAOUOM01	90.58	2.56	3546219	HAVOC	Bacteroidetes	Prokaryote	MetaBAT v2:2.15	CheckM v2.4.0, GTDB-tk v1.3.0,GTDB database release 220
3300053772_87	3300053772	Bacteria;Actinomycetota;Acidimicrobiia;Acidimicrobiales;Ilumatobacteraceae;Ilumatobacter_A	55.17	0	1385028	HAVOC	Actinobacteria	Prokaryote	MetaBAT v2:2.15	CheckM v2.4.0, GTDB-tk v1.3.0,GTDB database release 220
3300053772_96	3300053772	Bacteria;Bacteroidota;Bacteroidia;Flavobacteriales;Flavobacteriaceae;Ulvibacter	58.35	1.31	2115778	HAVOC	Bacteroidetes	Prokaryote	MetaBAT v2:2.15	CheckM v2.4.0, GTDB-tk v1.3.0,GTDB database release 220
3300053784_1	3300053784	Bacteria;Pseudomonadota;Alphaproteobacteria;Rhodobacterales;Rhodobacteraceae;Yoonia;Yoonia sp913061335	51.83	0	1915415	HAVOC	Proteobacteria	Prokaryote	MetaBAT v2:2.15	CheckM v2.4.0, GTDB-tk v1.3.0,GTDB database release 220
3300053784_100	3300053784	Bacteria;Bacteroidota;Bacteroidia;Flavobacteriales;Flavobacteriaceae;GCA-002733185	54.46	3.19	2596252	HAVOC	Bacteroidetes	Prokaryote	MetaBAT v2:2.15	CheckM v2.4.0, GTDB-tk v1.3.0,GTDB database release 220
3300053784_104	3300053784	Bacteria;Bacteroidota;Bacteroidia;Flavobacteriales;Salibacteraceae;CAJXZP01	93.12	4.58	3176125	HAVOC	Bacteroidetes	Prokaryote	MetaBAT v2:2.15	CheckM v2.4.0, GTDB-tk v1.3.0,GTDB database release 220
3300053784_106	3300053784	Bacteria;Bacteroidota;Bacteroidia;Chitinophagales;Saprospiraceae;JANSWP01	85.5	1.98	5746443	HAVOC	Bacteroidetes	Prokaryote	MetaBAT v2:2.15	CheckM v2.4.0, GTDB-tk v1.3.0,GTDB database release 220
3300053784_11	3300053784	Bacteria;Actinomycetota;Acidimicrobiia;Acidimicrobiales;Ilumatobacteraceae;Ilumatobacter_A	86.22	2.56	3634690	HAVOC	Actinobacteria	Prokaryote	MetaBAT v2:2.15	CheckM v2.4.0, GTDB-tk v1.3.0,GTDB database release 220
3300053784_110	3300053784	Bacteria;Pseudomonadota;Alphaproteobacteria;Rickettsiales;UBA1997;CAJQHK01	77.62	3.55	1120013	HAVOC	Proteobacteria	Prokaryote	MetaBAT v2:2.15	CheckM v2.4.0, GTDB-tk v1.3.0,GTDB database release 220
3300053784_120	3300053784	Bacteria;Pseudomonadota;Gammaproteobacteria;Pseudomonadales;Azotimanducaceae_A;UBA4582	67.24	3.45	3294907	HAVOC	Proteobacteria	Prokaryote	MetaBAT v2:2.15	CheckM v2.4.0, GTDB-tk v1.3.0,GTDB database release 220
3300053784_121	3300053784	Bacteria;Myxococcota;Bradymonadia;REDH01;REDH01	83.97	3.76	4515334	HAVOC	unknown/other	Prokaryote	MetaBAT v2:2.15	CheckM v2.4.0, GTDB-tk v1.3.0,GTDB database release 220
3300053784_122	3300053784	Bacteria;Pseudomonadota;Alphaproteobacteria;Rhodobacterales;Rhodobacteraceae;UBA5972	86.84	3.15	2718383	HAVOC	Proteobacteria	Prokaryote	MetaBAT v2:2.15	CheckM v2.4.0, GTDB-tk v1.3.0,GTDB database release 220
3300053784_123	3300053784	Bacteria;Pseudomonadota;Alphaproteobacteria;Rhodobacterales;Rhodobacteraceae;Yoonia;Yoonia sp028822885	80.53	1.33	2697854	HAVOC	Proteobacteria	Prokaryote	MetaBAT v2:2.15	CheckM v2.4.0, GTDB-tk v1.3.0,GTDB database release 220
3300053784_124	3300053784	Bacteria;Planctomycetota;UBA1135;UBA1135;GCA-002686595;CALBMX01	64.91	0	3038678	HAVOC	Planctomycetes	Prokaryote	MetaBAT v2:2.15	CheckM v2.4.0, GTDB-tk v1.3.0,GTDB database release 220
3300053784_125	3300053784	Bacteria;Pseudomonadota;Alphaproteobacteria;Rhodobacterales;Rhodobacteraceae;Ascidiaceihabitans	55.69	4.31	2386102	HAVOC	Proteobacteria	Prokaryote	MetaBAT v2:2.15	CheckM v2.4.0, GTDB-tk v1.3.0,GTDB database release 220
3300053784_126	3300053784	Bacteria;Pseudomonadota;Gammaproteobacteria;Enterobacterales;Alteromonadaceae;Colwellia_A;Colwellia_A sp001767295	51.72	5.17	1904721	HAVOC	Proteobacteria	Prokaryote	MetaBAT v2:2.15	CheckM v2.4.0, GTDB-tk v1.3.0,GTDB database release 220
3300053784_13	3300053784	Bacteria;Bacteroidota;Bacteroidia;Flavobacteriales;Flavobacteriaceae;GCA-002733185	95.19	3.12	2637227	HAVOC	Bacteroidetes	Prokaryote	MetaBAT v2:2.15	CheckM v2.4.0, GTDB-tk v1.3.0,GTDB database release 220
3300053784_138	3300053784	Bacteria;Pseudomonadota;Gammaproteobacteria;Pseudomonadales;Azotimanducaceae_A	59.89	1.85	1819780	HAVOC	Proteobacteria	Prokaryote	MetaBAT v2:2.15	CheckM v2.4.0, GTDB-tk v1.3.0,GTDB database release 220
3300053784_139	3300053784	Bacteria;Bacteroidota;Bacteroidia;Chitinophagales;Saprospiraceae;Neolewinella;Neolewinella sp026421165	70.1	0	3183897	HAVOC	Bacteroidetes	Prokaryote	MetaBAT v2:2.15	CheckM v2.4.0, GTDB-tk v1.3.0,GTDB database release 220
3300053784_14	3300053784	Bacteria;Bacteroidota;Bacteroidia;Flavobacteriales;UA16;JADFAK01	59.14	0.59	2526941	HAVOC	Bacteroidetes	Prokaryote	MetaBAT v2:2.15	CheckM v2.4.0, GTDB-tk v1.3.0,GTDB database release 220
3300053784_140	3300053784	Bacteria;Pseudomonadota;Gammaproteobacteria;Pseudomonadales;Azotimanducaceae_A;UBA4582	64.48	3.45	3379947	HAVOC	Proteobacteria	Prokaryote	MetaBAT v2:2.15	CheckM v2.4.0, GTDB-tk v1.3.0,GTDB database release 220
3300053784_141	3300053784	Bacteria;Pseudomonadota;Gammaproteobacteria;Pseudomonadales;Natronospirillaceae;Reinekea	62.48	0.99	1700505	HAVOC	Proteobacteria	Prokaryote	MetaBAT v2:2.15	CheckM v2.4.0, GTDB-tk v1.3.0,GTDB database release 220
3300053784_15	3300053784	Bacteria;Pseudomonadota;Gammaproteobacteria;Francisellales;Francisellaceae;Francisella_A	95.05	1.2	1619289	HAVOC	Proteobacteria	Prokaryote	MetaBAT v2:2.15	CheckM v2.4.0, GTDB-tk v1.3.0,GTDB database release 220
3300053784_17	3300053784	Bacteria;Pseudomonadota;Gammaproteobacteria;Granulosicoccales;Granulosicoccaceae;Granulosicoccus	80.8	8.39	5503432	HAVOC	Proteobacteria	Prokaryote	MetaBAT v2:2.15	CheckM v2.4.0, GTDB-tk v1.3.0,GTDB database release 220
3300053784_18	3300053784	Bacteria;Verrucomicrobiota;Verrucomicrobiae;Limisphaerales;GCA-2715965;GCA-2715965	97.16	2.7	6375571	HAVOC	Verrucomicrobia	Prokaryote	MetaBAT v2:2.15	CheckM v2.4.0, GTDB-tk v1.3.0,GTDB database release 220
3300053784_19	3300053784	Bacteria;Pseudomonadota;Gammaproteobacteria;Pseudomonadales;Porticoccaceae;HTCC2207;HTCC2207 sp002382445	56.9	0	1131226	HAVOC	Proteobacteria	Prokaryote	MetaBAT v2:2.15	CheckM v2.4.0, GTDB-tk v1.3.0,GTDB database release 220
3300053784_22	3300053784	Bacteria;Bacteroidota;Bacteroidia;Flavobacteriales;Flavobacteriaceae;Ulvibacter	58.97	6.03	2170330	HAVOC	Bacteroidetes	Prokaryote	MetaBAT v2:2.15	CheckM v2.4.0, GTDB-tk v1.3.0,GTDB database release 220
3300053784_25	3300053784	Bacteria;Pseudomonadota;Gammaproteobacteria;Pseudomonadales;Pseudohongiellaceae;UBA9145	51.72	2.59	2492901	HAVOC	Proteobacteria	Prokaryote	MetaBAT v2:2.15	CheckM v2.4.0, GTDB-tk v1.3.0,GTDB database release 220
3300053784_26	3300053784	Bacteria;Bacteroidota;Bacteroidia;Flavobacteriales;UA16;ASP10-05a;ASP10-05a sp905182895	71.94	1.48	1800338	HAVOC	Bacteroidetes	Prokaryote	MetaBAT v2:2.15	CheckM v2.4.0, GTDB-tk v1.3.0,GTDB database release 220
3300053784_30	3300053784	Eukaryota; Chlorophyta; Mamiellophyceae; Mamiellales; Mamiellaceae; Micromonas	90.6	0.2	19769009	HAVOC	Chlorophyta	Eukaryote	MetaBAT v2:2.15	EukCC version 2.1.2, eukcc2_db_ver_1.2
3300053784_32	3300053784	Bacteria;Bacteroidota;Bacteroidia;Flavobacteriales;Flavobacteriaceae;Patiriisocius	74.06	0.63	1810233	HAVOC	Bacteroidetes	Prokaryote	MetaBAT v2:2.15	CheckM v2.4.0, GTDB-tk v1.3.0,GTDB database release 220
3300053784_33	3300053784	Bacteria;Bacteroidota;Bacteroidia;Flavobacteriales;JABDKJ01;JAJRRH01	93.82	2.97	3570518	HAVOC	Bacteroidetes	Prokaryote	MetaBAT v2:2.15	CheckM v2.4.0, GTDB-tk v1.3.0,GTDB database release 220
3300053784_37	3300053784	Bacteria;Bacteroidota;Bacteroidia;Flavobacteriales;Flavobacteriaceae;Urechidicola	56.66	2.02	1565777	HAVOC	Bacteroidetes	Prokaryote	MetaBAT v2:2.15	CheckM v2.4.0, GTDB-tk v1.3.0,GTDB database release 220
3300053784_39	3300053784	Bacteria;Bacteroidota;Bacteroidia;Flavobacteriales;CAJJDF01;CAJJDF01;CAJJDF01 sp905182785	87.29	3.01	2131630	HAVOC	Bacteroidetes	Prokaryote	MetaBAT v2:2.15	CheckM v2.4.0, GTDB-tk v1.3.0,GTDB database release 220
3300053784_4	3300053784	Bacteria;Bacteroidota;Bacteroidia;UBA10329;UBA10329	63.95	0.54	2343188	HAVOC	Bacteroidetes	Prokaryote	MetaBAT v2:2.15	CheckM v2.4.0, GTDB-tk v1.3.0,GTDB database release 220
3300053784_40	3300053784	Bacteria;Pseudomonadota;Alphaproteobacteria;Rhodobacterales;Rhodobacteraceae;Yoonia	88.65	6.52	3220287	HAVOC	Proteobacteria	Prokaryote	MetaBAT v2:2.15	CheckM v2.4.0, GTDB-tk v1.3.0,GTDB database release 220
3300053784_45	3300053784	Bacteria;Bacteroidota;Bacteroidia;Flavobacteriales;UA16;JAQWQB01	83.85	0.27	2752344	HAVOC	Bacteroidetes	Prokaryote	MetaBAT v2:2.15	CheckM v2.4.0, GTDB-tk v1.3.0,GTDB database release 220
3300053784_52	3300053784	Bacteria;Pseudomonadota;Gammaproteobacteria;GCA-001735895;GCA-001735895;GCA-001735895	51.9	3.45	1432225	HAVOC	Proteobacteria	Prokaryote	MetaBAT v2:2.15	CheckM v2.4.0, GTDB-tk v1.3.0,GTDB database release 220
3300053784_55	3300053784	Bacteria;Bacteroidota;Bacteroidia;Chitinophagales;Saprospiraceae;CALGLS01	97.03	4.42	6539040	HAVOC	Bacteroidetes	Prokaryote	MetaBAT v2:2.15	CheckM v2.4.0, GTDB-tk v1.3.0,GTDB database release 220
3300053784_6	3300053784	Bacteria;Bacteroidota;Bacteroidia;Flavobacteriales;Flavobacteriaceae;Patiriisocius	55	0.32	1196702	HAVOC	Bacteroidetes	Prokaryote	MetaBAT v2:2.15	CheckM v2.4.0, GTDB-tk v1.3.0,GTDB database release 220
3300053784_60	3300053784	Bacteria;Pseudomonadota;Gammaproteobacteria;Enterobacterales;Alteromonadaceae;Glaciecola	91.11	2.92	3683655	HAVOC	Proteobacteria	Prokaryote	MetaBAT v2:2.15	CheckM v2.4.0, GTDB-tk v1.3.0,GTDB database release 220
3300053784_61	3300053784	Bacteria;Planctomycetota;UBA1135;UBA1135;GCA-002686595;NORP259	74.76	1.14	3504404	HAVOC	Planctomycetes	Prokaryote	MetaBAT v2:2.15	CheckM v2.4.0, GTDB-tk v1.3.0,GTDB database release 220
3300053784_63	3300053784	Bacteria;Bacteroidota;Bacteroidia;Chitinophagales;UBA8649;CAKZQD01	76.52	9.87	3058683	HAVOC	Bacteroidetes	Prokaryote	MetaBAT v2:2.15	CheckM v2.4.0, GTDB-tk v1.3.0,GTDB database release 220
3300053784_64	3300053784	Bacteria;Pseudomonadota;Gammaproteobacteria;Arenicellales;Arenicellaceae;Arenicella	66.77	2.85	2604287	HAVOC	Proteobacteria	Prokaryote	MetaBAT v2:2.15	CheckM v2.4.0, GTDB-tk v1.3.0,GTDB database release 220
3300053784_65	3300053784	Bacteria;Bacteroidota;Bacteroidia;NS11-12g;UBA9320;UBA9320;UBA9320 sp003484585	73.81	0.95	2113722	HAVOC	Bacteroidetes	Prokaryote	MetaBAT v2:2.15	CheckM v2.4.0, GTDB-tk v1.3.0,GTDB database release 220
3300053784_68	3300053784	Bacteria;Pseudomonadota;Gammaproteobacteria;Pseudomonadales;Halieaceae;Halioglobus	56.35	0	2808437	HAVOC	Proteobacteria	Prokaryote	MetaBAT v2:2.15	CheckM v2.4.0, GTDB-tk v1.3.0,GTDB database release 220
3300053784_72	3300053784	Bacteria;Actinomycetota;Acidimicrobiia;Acidimicrobiales;Ilumatobacteraceae;Ilumatobacter_A;Ilumatobacter_A sp905182555	76.84	1.99	2857103	HAVOC	Actinobacteria	Prokaryote	MetaBAT v2:2.15	CheckM v2.4.0, GTDB-tk v1.3.0,GTDB database release 220
3300053784_74	3300053784	Bacteria;Bacteroidota;Bacteroidia;Flavobacteriales;Crocinitomicaceae;UBA4466	94.95	0.18	3721498	HAVOC	Bacteroidetes	Prokaryote	MetaBAT v2:2.15	CheckM v2.4.0, GTDB-tk v1.3.0,GTDB database release 220
3300053784_75	3300053784	Bacteria;Pseudomonadota;Gammaproteobacteria;Pseudomonadales;Azotimanducaceae_A;UBA4582	61.38	5.17	3325743	HAVOC	Proteobacteria	Prokaryote	MetaBAT v2:2.15	CheckM v2.4.0, GTDB-tk v1.3.0,GTDB database release 220
3300053784_8	3300053784	Bacteria;Bacteroidota;Bacteroidia;Flavobacteriales;Flavobacteriaceae;Urechidicola	63.16	0	1451900	HAVOC	Bacteroidetes	Prokaryote	MetaBAT v2:2.15	CheckM v2.4.0, GTDB-tk v1.3.0,GTDB database release 220
3300053784_80	3300053784	Bacteria;Pseudomonadota;Gammaproteobacteria;Burkholderiales;Burkholderiaceae;Polaromonas	55.64	0	1624050	HAVOC	Proteobacteria	Prokaryote	MetaBAT v2:2.15	CheckM v2.4.0, GTDB-tk v1.3.0,GTDB database release 220
3300053784_82	3300053784	Bacteria;Pseudomonadota;Alphaproteobacteria;Rhodobacterales;Rhodobacteraceae;Dinoroseobacter	62.07	2.59	2461817	HAVOC	Proteobacteria	Prokaryote	MetaBAT v2:2.15	CheckM v2.4.0, GTDB-tk v1.3.0,GTDB database release 220
3300053784_85	3300053784	Bacteria;Pseudomonadota;Gammaproteobacteria;Arenicellales;Arenicellaceae;Arenicella	68.77	0.41	2141782	HAVOC	Proteobacteria	Prokaryote	MetaBAT v2:2.15	CheckM v2.4.0, GTDB-tk v1.3.0,GTDB database release 220
3300053784_89	3300053784	Bacteria;Bacteroidota;Bacteroidia;Flavobacteriales;Crocinitomicaceae;Paracrocinitomix	73.1	1.62	3522613	HAVOC	Bacteroidetes	Prokaryote	MetaBAT v2:2.15	CheckM v2.4.0, GTDB-tk v1.3.0,GTDB database release 220
3300053784_90	3300053784	Bacteria;Actinomycetota;Acidimicrobiia;Acidimicrobiales;UBA10347;UBA10347	60.12	0.43	3276538	HAVOC	Actinobacteria	Prokaryote	MetaBAT v2:2.15	CheckM v2.4.0, GTDB-tk v1.3.0,GTDB database release 220
3300053784_92	3300053784	Bacteria;Bacteroidota;Bacteroidia;Chitinophagales;UBA8649;JAFMKE01	60.92	0.99	1793791	HAVOC	Bacteroidetes	Prokaryote	MetaBAT v2:2.15	CheckM v2.4.0, GTDB-tk v1.3.0,GTDB database release 220
3300053784_93	3300053784	Bacteria;Pseudomonadota;Gammaproteobacteria;GCA-001735895;GCA-001735895;GCA-001735895	63.79	6.9	2589147	HAVOC	Proteobacteria	Prokaryote	MetaBAT v2:2.15	CheckM v2.4.0, GTDB-tk v1.3.0,GTDB database release 220
3300053784_95	3300053784	Bacteria;Bacteroidota;Bacteroidia;Flavobacteriales;Flavobacteriaceae;Psychroserpens	68.15	1.99	2364614	HAVOC	Bacteroidetes	Prokaryote	MetaBAT v2:2.15	CheckM v2.4.0, GTDB-tk v1.3.0,GTDB database release 220
3300053784_96	3300053784	Bacteria;Bacteroidota;Bacteroidia;UBA10329;UBA10329;UBA10329	58.62	0	1663706	HAVOC	Bacteroidetes	Prokaryote	MetaBAT v2:2.15	CheckM v2.4.0, GTDB-tk v1.3.0,GTDB database release 220
3300053785_10	3300053785	Bacteria;Myxococcota;UBA796;UBA796;GCA-2862545;GCA-2862545	92.24	2.52	8399982	HAVOC	unknown/other	Prokaryote	MetaBAT v2:2.15	CheckM v2.4.0, GTDB-tk v1.3.0,GTDB database release 220
3300053785_103	3300053785	Bacteria;Pseudomonadota;Gammaproteobacteria;Pseudomonadales;Cellvibrionaceae;CANLBN01	60.67	1.29	1696299	HAVOC	Proteobacteria	Prokaryote	MetaBAT v2:2.15	CheckM v2.4.0, GTDB-tk v1.3.0,GTDB database release 220
3300053785_104	3300053785	Bacteria;Bacteroidota;Rhodothermia;Rhodothermales;UBA10348;JABDJZ01	86.56	2.37	3309025	HAVOC	Bacteroidetes	Prokaryote	MetaBAT v2:2.15	CheckM v2.4.0, GTDB-tk v1.3.0,GTDB database release 220
3300053785_107	3300053785	Bacteria;Verrucomicrobiota;Verrucomicrobiae;Verrucomicrobiales;DEV007;JAACDM01	86.51	0.68	5773059	HAVOC	Verrucomicrobia	Prokaryote	MetaBAT v2:2.15	CheckM v2.4.0, GTDB-tk v1.3.0,GTDB database release 220
3300053785_108	3300053785	Bacteria;Pseudomonadota;Gammaproteobacteria;Pseudomonadales;Marinomonadaceae;Marinomonas;Marinomonas primoryensis	58.37	2.46	2214907	HAVOC	Proteobacteria	Prokaryote	MetaBAT v2:2.15	CheckM v2.4.0, GTDB-tk v1.3.0,GTDB database release 220
3300053785_109	3300053785	Bacteria;Pseudomonadota;Gammaproteobacteria;GCA-2729495;GCA-2729495;JABIQA01;JABIQA01 sp913058165	64.66	1.72	1584924	HAVOC	Proteobacteria	Prokaryote	MetaBAT v2:2.15	CheckM v2.4.0, GTDB-tk v1.3.0,GTDB database release 220
3300053785_11	3300053785	Bacteria;Planctomycetota;Planctomycetia;Planctomycetales;Planctomycetaceae;JABMPE01	83.05	0.1	6677387	HAVOC	Planctomycetes	Prokaryote	MetaBAT v2:2.15	CheckM v2.4.0, GTDB-tk v1.3.0,GTDB database release 220
3300053785_111	3300053785	Bacteria;Bacteroidota;Bacteroidia;UBA10329;UBA10329;UBA10329	77.56	3.58	2526669	HAVOC	Bacteroidetes	Prokaryote	MetaBAT v2:2.15	CheckM v2.4.0, GTDB-tk v1.3.0,GTDB database release 220
3300053785_112	3300053785	Bacteria;Bacteroidota;Bacteroidia;Flavobacteriales;Flavobacteriaceae;Polaribacter_A	78.71	3.1	2191458	HAVOC	Bacteroidetes	Prokaryote	MetaBAT v2:2.15	CheckM v2.4.0, GTDB-tk v1.3.0,GTDB database release 220
3300053785_114	3300053785	Archaea;Nanoarchaeota;Nanoarchaeia;Pacearchaeales;GW2011-AR1;JAGVXH01	57.56	0	655717	HAVOC	unknown/other	Prokaryote	MetaBAT v2:2.15	CheckM v2.4.0, GTDB-tk v1.3.0,GTDB database release 220
3300053785_115	3300053785	Bacteria;Planctomycetota;Phycisphaerae;Phycisphaerales;SM1A02;GCA-002718515;GCA-002718515 sp018665385	89.77	2.08	1927936	HAVOC	Planctomycetes	Prokaryote	MetaBAT v2:2.15	CheckM v2.4.0, GTDB-tk v1.3.0,GTDB database release 220
3300053785_116	3300053785	Bacteria;Pseudomonadota;Gammaproteobacteria;Ga0077536;Ga0077536;UBA11873	88.96	4.56	4718686	HAVOC	Proteobacteria	Prokaryote	MetaBAT v2:2.15	CheckM v2.4.0, GTDB-tk v1.3.0,GTDB database release 220
3300053785_117	3300053785	Bacteria;Verrucomicrobiota;Verrucomicrobiae;Verrucomicrobiales;DEV007	75.17	2.86	6026897	HAVOC	Verrucomicrobia	Prokaryote	MetaBAT v2:2.15	CheckM v2.4.0, GTDB-tk v1.3.0,GTDB database release 220
3300053785_120	3300053785	Bacteria;Pseudomonadota;Gammaproteobacteria;Ga0077536;Ga0077536;UBA11873	97.07	6.07	5796104	HAVOC	Proteobacteria	Prokaryote	MetaBAT v2:2.15	CheckM v2.4.0, GTDB-tk v1.3.0,GTDB database release 220
3300053785_122	3300053785	Bacteria;Verrucomicrobiota;Verrucomicrobiae;Limisphaerales;UBA1096	93.24	1.69	5446176	HAVOC	Verrucomicrobia	Prokaryote	MetaBAT v2:2.15	CheckM v2.4.0, GTDB-tk v1.3.0,GTDB database release 220
3300053785_123	3300053785	Bacteria;Bacteroidota;Bacteroidia;Chitinophagales;Saprospiraceae;JAJRXG01	77.13	2.85	4384168	HAVOC	Bacteroidetes	Prokaryote	MetaBAT v2:2.15	CheckM v2.4.0, GTDB-tk v1.3.0,GTDB database release 220
3300053785_124	3300053785	Bacteria;Nitrospinota;Nitrospinia;Nitrospinales;VA-1;UBA8687	96.53	3.49	3050415	HAVOC	Nitrospinae	Prokaryote	MetaBAT v2:2.15	CheckM v2.4.0, GTDB-tk v1.3.0,GTDB database release 220
3300053785_126	3300053785	Bacteria;Patescibacteria;Saccharimonadia;Saccharimonadales;SZUA-47;JAUIBF01	52.8	0.85	606416	HAVOC	unknown/other	Prokaryote	MetaBAT v2:2.15	CheckM v2.4.0, GTDB-tk v1.3.0,GTDB database release 220
3300053785_128	3300053785	Bacteria;Chlamydiota;Chlamydiia;Chlamydiales;CAMCWV01	94.93	6.25	3592277	HAVOC	unknown/other	Prokaryote	MetaBAT v2:2.15	CheckM v2.4.0, GTDB-tk v1.3.0,GTDB database release 220
3300053785_131	3300053785	Bacteria;Desulfobacterota_B;Binatia;UBA1149;CAITLU01	90.7	3.36	3827974	HAVOC	unknown/other	Prokaryote	MetaBAT v2:2.15	CheckM v2.4.0, GTDB-tk v1.3.0,GTDB database release 220
3300053785_136	3300053785	Bacteria;Bacteroidota;Bacteroidia;NS11-12g;UBA9320	92.81	0.95	3030318	HAVOC	Bacteroidetes	Prokaryote	MetaBAT v2:2.15	CheckM v2.4.0, GTDB-tk v1.3.0,GTDB database release 220
3300053785_137	3300053785	Bacteria;Pseudomonadota;Gammaproteobacteria;Pseudomonadales;Halieaceae;Halioglobus	63.14	0.28	3805215	HAVOC	Proteobacteria	Prokaryote	MetaBAT v2:2.15	CheckM v2.4.0, GTDB-tk v1.3.0,GTDB database release 220
3300053785_138	3300053785	Bacteria;Bacteroidota;Bacteroidia;Chitinophagales;Saprospiraceae;CAJXUU01	95.92	4.87	5887010	HAVOC	Bacteroidetes	Prokaryote	MetaBAT v2:2.15	CheckM v2.4.0, GTDB-tk v1.3.0,GTDB database release 220
3300053785_139	3300053785	Bacteria;Planctomycetota;UBA1135;UBA1135;GCA-002686595	97.85	5.56	7344181	HAVOC	Planctomycetes	Prokaryote	MetaBAT v2:2.15	CheckM v2.4.0, GTDB-tk v1.3.0,GTDB database release 220
3300053785_140	3300053785	Bacteria;Pseudomonadota;Gammaproteobacteria;GCA-002705445;GCA-002716945;GCA-2698665	75.92	0.94	1084533	HAVOC	Proteobacteria	Prokaryote	MetaBAT v2:2.15	CheckM v2.4.0, GTDB-tk v1.3.0,GTDB database release 220
3300053785_143	3300053785	Bacteria;Planctomycetota;UBA1135;UBA2386;UBA2386;GCA-2684655	88.64	1.34	5707808	HAVOC	Planctomycetes	Prokaryote	MetaBAT v2:2.15	CheckM v2.4.0, GTDB-tk v1.3.0,GTDB database release 220
3300053785_145	3300053785	Bacteria;Pseudomonadota;Gammaproteobacteria;Pseudomonadales;DSM-6294;Thalassolituus;Thalassolituus oleivorans	74.38	1.1	2834962	HAVOC	Proteobacteria	Prokaryote	MetaBAT v2:2.15	CheckM v2.4.0, GTDB-tk v1.3.0,GTDB database release 220
3300053785_147	3300053785	Bacteria;Bacteroidota;Bacteroidia;UBA10329;UBA10329	90.11	1.43	3224467	HAVOC	Bacteroidetes	Prokaryote	MetaBAT v2:2.15	CheckM v2.4.0, GTDB-tk v1.3.0,GTDB database release 220
3300053785_150	3300053785	Bacteria;Pseudomonadota;Gammaproteobacteria;Enterobacterales;Moritellaceae;Moritella;Moritella dasanensis	87.44	3.42	4293841	HAVOC	Proteobacteria	Prokaryote	MetaBAT v2:2.15	CheckM v2.4.0, GTDB-tk v1.3.0,GTDB database release 220
3300053785_152	3300053785	Bacteria;Pseudomonadota;Gammaproteobacteria;Pseudomonadales;Azotimanducaceae_A;JAHRVQ01	62.07	8.62	4632457	HAVOC	Proteobacteria	Prokaryote	MetaBAT v2:2.15	CheckM v2.4.0, GTDB-tk v1.3.0,GTDB database release 220
3300053785_155	3300053785	Bacteria;Pseudomonadota;Gammaproteobacteria;Pseudomonadales;Natronospirillaceae;Reinekea	56.9	0	1594766	HAVOC	Proteobacteria	Prokaryote	MetaBAT v2:2.15	CheckM v2.4.0, GTDB-tk v1.3.0,GTDB database release 220
3300053785_158	3300053785	Bacteria;Pseudomonadota;Gammaproteobacteria;Pseudomonadales;Porticoccaceae;HTCC2207;HTCC2207 sp905182855	86.67	3.68	2068802	HAVOC	Proteobacteria	Prokaryote	MetaBAT v2:2.15	CheckM v2.4.0, GTDB-tk v1.3.0,GTDB database release 220
3300053785_159	3300053785	Bacteria;Latescibacterota;UBA2968;UBA8231;UBA8231	51.88	3.45	5421617	HAVOC	unknown/other	Prokaryote	MetaBAT v2:2.15	CheckM v2.4.0, GTDB-tk v1.3.0,GTDB database release 220
3300053785_16	3300053785	Bacteria;Planctomycetota;UBA1135;UBA1135;GCA-002686595	95.7	3.76	5257898	HAVOC	Planctomycetes	Prokaryote	MetaBAT v2:2.15	CheckM v2.4.0, GTDB-tk v1.3.0,GTDB database release 220
3300053785_160	3300053785	Bacteria;Krumholzibacteriota;Krumholzibacteria;LZORAL124-64-63;LZORAL124-64-63;JAGRNP01	74.84	0	2359456	HAVOC	unknown/other	Prokaryote	MetaBAT v2:2.15	CheckM v2.4.0, GTDB-tk v1.3.0,GTDB database release 220
3300053785_161	3300053785	Bacteria;Bacteroidota;Bacteroidia;Flavobacteriales;Flavobacteriaceae;Patiriisocius	72.77	1.53	1610239	HAVOC	Bacteroidetes	Prokaryote	MetaBAT v2:2.15	CheckM v2.4.0, GTDB-tk v1.3.0,GTDB database release 220
3300053785_163	3300053785	Bacteria;Planctomycetota;UBA1135;UBA1135;GCA-002686595;JABACD01	97.85	2.15	5026231	HAVOC	Planctomycetes	Prokaryote	MetaBAT v2:2.15	CheckM v2.4.0, GTDB-tk v1.3.0,GTDB database release 220
3300053785_166	3300053785	Bacteria;Pseudomonadota;Gammaproteobacteria;Enterobacterales;Alteromonadaceae;Pseudoalteromonas;Pseudoalteromonas tetraodonis	55.17	0	2228883	HAVOC	Proteobacteria	Prokaryote	MetaBAT v2:2.15	CheckM v2.4.0, GTDB-tk v1.3.0,GTDB database release 220
3300053785_167	3300053785	Bacteria;Pseudomonadota;Gammaproteobacteria;GCA-001735895;GCA-001735895;GCA-001735895	68.97	1.72	4284232	HAVOC	Proteobacteria	Prokaryote	MetaBAT v2:2.15	CheckM v2.4.0, GTDB-tk v1.3.0,GTDB database release 220
3300053785_168	3300053785	Bacteria;Cyanobacteriota;Cyanobacteriia;PCC-6307;Cyanobiaceae;Cyanobium_A;Cyanobium_A sp013205255	85.73	1.73	2152905	HAVOC	Cyanobacteria	Prokaryote	MetaBAT v2:2.15	CheckM v2.4.0, GTDB-tk v1.3.0,GTDB database release 220
3300053785_170	3300053785	Bacteria;Actinomycetota;Acidimicrobiia;Acidimicrobiales;Aldehydirespiratoraceae;JAJRXC01	98.29	3.85	4152881	HAVOC	Actinobacteria	Prokaryote	MetaBAT v2:2.15	CheckM v2.4.0, GTDB-tk v1.3.0,GTDB database release 220
3300053785_172	3300053785	Bacteria;Pseudomonadota;Gammaproteobacteria;Arenicellales;Poriferihabitantaceae;JAAELZ01	95.12	3.35	2841776	HAVOC	Proteobacteria	Prokaryote	MetaBAT v2:2.15	CheckM v2.4.0, GTDB-tk v1.3.0,GTDB database release 220
3300053785_176	3300053785	Bacteria;Patescibacteria;Paceibacteria;UBA9973;UBA918;OLB19	63.12	1.98	880427	HAVOC	unknown/other	Prokaryote	MetaBAT v2:2.15	CheckM v2.4.0, GTDB-tk v1.3.0,GTDB database release 220
3300053785_177	3300053785	Bacteria;Bacteroidota;Bacteroidia;Flavobacteriales;Parvicellaceae	88.98	3.76	4416571	HAVOC	Bacteroidetes	Prokaryote	MetaBAT v2:2.15	CheckM v2.4.0, GTDB-tk v1.3.0,GTDB database release 220
3300053785_178	3300053785	Bacteria;Pseudomonadota;Gammaproteobacteria;Pseudomonadales;Azotimanducaceae_A;UBA4421	75.94	2.58	3796024	HAVOC	Proteobacteria	Prokaryote	MetaBAT v2:2.15	CheckM v2.4.0, GTDB-tk v1.3.0,GTDB database release 220
3300053785_18	3300053785	Bacteria;Planctomycetota;Planctomycetia;Pirellulales;Pirellulaceae;Mariniblastus	89.34	3.01	6113348	HAVOC	Planctomycetes	Prokaryote	MetaBAT v2:2.15	CheckM v2.4.0, GTDB-tk v1.3.0,GTDB database release 220
3300053785_183	3300053785	Bacteria;Actinomycetota;Acidimicrobiia;Acidimicrobiales;SZUA-35;JAHECQ01	97.36	2.99	5149308	HAVOC	Actinobacteria	Prokaryote	MetaBAT v2:2.15	CheckM v2.4.0, GTDB-tk v1.3.0,GTDB database release 220
3300053785_185	3300053785	Bacteria;Actinomycetota;Acidimicrobiia;Acidimicrobiales;Poriferisodaliceae	79.31	1.72	5156035	HAVOC	Actinobacteria	Prokaryote	MetaBAT v2:2.15	CheckM v2.4.0, GTDB-tk v1.3.0,GTDB database release 220
3300053785_188	3300053785	Bacteria;Bacteroidota;Bacteroidia;Flavobacteriales;Flavobacteriaceae;Ulvibacter	87.43	4.7	2667153	HAVOC	Bacteroidetes	Prokaryote	MetaBAT v2:2.15	CheckM v2.4.0, GTDB-tk v1.3.0,GTDB database release 220
3300053785_189	3300053785	Bacteria;Bacteroidota;Bacteroidia;Chitinophagales;Saprospiraceae;JAHDHW01	83.93	2.99	5053473	HAVOC	Bacteroidetes	Prokaryote	MetaBAT v2:2.15	CheckM v2.4.0, GTDB-tk v1.3.0,GTDB database release 220
3300053785_19	3300053785	Bacteria;Pseudomonadota;Gammaproteobacteria;Pseudomonadales;Porticoccaceae;HTCC2207;HTCC2207 sp014381985	60.34	1.72	1450591	HAVOC	Proteobacteria	Prokaryote	MetaBAT v2:2.15	CheckM v2.4.0, GTDB-tk v1.3.0,GTDB database release 220
3300053785_194	3300053785	Bacteria;Verrucomicrobiota;Verrucomicrobiae;Limisphaerales;GCA-2715965;GCA-2715965	96.96	3.07	6224159	HAVOC	Verrucomicrobia	Prokaryote	MetaBAT v2:2.15	CheckM v2.4.0, GTDB-tk v1.3.0,GTDB database release 220
3300053785_195	3300053785	Bacteria;Planctomycetota;Planctomycetia;Pirellulales;Pirellulaceae	59.03	6.37	6720732	HAVOC	Planctomycetes	Prokaryote	MetaBAT v2:2.15	CheckM v2.4.0, GTDB-tk v1.3.0,GTDB database release 220
3300053785_196	3300053785	Bacteria;Omnitrophota;Koll11;2-02-FULL-51-18	84.51	1.08	2277411	HAVOC	unknown/other	Prokaryote	MetaBAT v2:2.15	CheckM v2.4.0, GTDB-tk v1.3.0,GTDB database release 220
3300053785_201	3300053785	Archaea;Nanoarchaeota;Nanoarchaeia;Woesearchaeales;JAFGUC01	75.93	0	1012546	HAVOC	unknown/other	Prokaryote	MetaBAT v2:2.15	CheckM v2.4.0, GTDB-tk v1.3.0,GTDB database release 220
3300053785_211	3300053785	Bacteria;Planctomycetota;GCA-002687715;GCA-002687715;DRQF01;S139-23	94.18	2.27	5235041	HAVOC	Planctomycetes	Prokaryote	MetaBAT v2:2.15	CheckM v2.4.0, GTDB-tk v1.3.0,GTDB database release 220
3300053785_213	3300053785	Bacteria;Planctomycetota;UBA1135;UBA1135;GCA-002686595;OFTM34	84.09	0.57	4462673	HAVOC	Planctomycetes	Prokaryote	MetaBAT v2:2.15	CheckM v2.4.0, GTDB-tk v1.3.0,GTDB database release 220
3300053785_217	3300053785	Bacteria;Pseudomonadota;Gammaproteobacteria;Pseudomonadales;Azotimanducaceae_A;JAHRVQ01	72.34	5.56	3516470	HAVOC	Proteobacteria	Prokaryote	MetaBAT v2:2.15	CheckM v2.4.0, GTDB-tk v1.3.0,GTDB database release 220
3300053785_219	3300053785	Bacteria;Pseudomonadota;Alphaproteobacteria;Rhodobacterales;Rhodobacteraceae;NVQY01	85.17	1.06	4051645	HAVOC	Proteobacteria	Prokaryote	MetaBAT v2:2.15	CheckM v2.4.0, GTDB-tk v1.3.0,GTDB database release 220
3300053785_221	3300053785	Bacteria;Myxococcota;UBA9042;PHBI01;PHBI01	76.99	6.24	6016379	HAVOC	unknown/other	Prokaryote	MetaBAT v2:2.15	CheckM v2.4.0, GTDB-tk v1.3.0,GTDB database release 220
3300053785_223	3300053785	Bacteria;Myxococcota;UBA9042;GCA-2863065;GCA-2863065	71.23	1.75	5966712	HAVOC	unknown/other	Prokaryote	MetaBAT v2:2.15	CheckM v2.4.0, GTDB-tk v1.3.0,GTDB database release 220
3300053785_226	3300053785	Bacteria;Bacteroidota;Rhodothermia;Rhodothermales;UBA10348;JABDJZ01	97.27	2.82	4621619	HAVOC	Bacteroidetes	Prokaryote	MetaBAT v2:2.15	CheckM v2.4.0, GTDB-tk v1.3.0,GTDB database release 220
3300053785_227	3300053785	Bacteria;Pseudomonadota;Gammaproteobacteria;Arenicellales;Arenicellaceae;Arenicella	75.17	7.76	4230071	HAVOC	Proteobacteria	Prokaryote	MetaBAT v2:2.15	CheckM v2.4.0, GTDB-tk v1.3.0,GTDB database release 220
3300053785_230	3300053785	Bacteria;Pseudomonadota;Gammaproteobacteria;Enterobacterales;Alteromonadaceae;Pseudoalteromonas;Pseudoalteromonas distincta	68.33	4.93	3235733	HAVOC	Proteobacteria	Prokaryote	MetaBAT v2:2.15	CheckM v2.4.0, GTDB-tk v1.3.0,GTDB database release 220
3300053785_231	3300053785	Bacteria;Patescibacteria;Paceibacteria;UBA9973;JAACPR01	81.32	0	622637	HAVOC	unknown/other	Prokaryote	MetaBAT v2:2.15	CheckM v2.4.0, GTDB-tk v1.3.0,GTDB database release 220
3300053785_232	3300053785	Eukaryota; Chlorophyta; Mamiellophyceae; Mamiellales; Mamiellaceae; Micromonas	73.2	1	15563175	HAVOC	Chlorophyta	Eukaryote	MetaBAT v2:2.15	EukCC version 2.1.2, eukcc2_db_ver_1.2
3300053785_234	3300053785	Bacteria;Bacteroidota;Bacteroidia;NS11-12g;UBA9320;UBA987	79.14	1.64	2573918	HAVOC	Bacteroidetes	Prokaryote	MetaBAT v2:2.15	CheckM v2.4.0, GTDB-tk v1.3.0,GTDB database release 220
3300053785_241	3300053785	Bacteria;Pseudomonadota;Gammaproteobacteria;Xanthomonadales;SZUA-36;JABDJL01	85.11	1.85	2745128	HAVOC	Proteobacteria	Prokaryote	MetaBAT v2:2.15	CheckM v2.4.0, GTDB-tk v1.3.0,GTDB database release 220
3300053785_249	3300053785	Bacteria;Omnitrophota;Koll11;Zapsychrales;Zapsychraceae;JANQNA01	61.34	1.1	1018370	HAVOC	unknown/other	Prokaryote	MetaBAT v2:2.15	CheckM v2.4.0, GTDB-tk v1.3.0,GTDB database release 220
3300053785_28	3300053785	Bacteria;Verrucomicrobiota;Kiritimatiellia;SS1-B-03-39;UBA6053;JAPYUI01	89.83	3.38	6412441	HAVOC	Verrucomicrobia	Prokaryote	MetaBAT v2:2.15	CheckM v2.4.0, GTDB-tk v1.3.0,GTDB database release 220
3300053785_3	3300053785	Bacteria;Myxococcota;UBA796;UBA796;GCA-2862545	53.92	0.86	4200646	HAVOC	unknown/other	Prokaryote	MetaBAT v2:2.15	CheckM v2.4.0, GTDB-tk v1.3.0,GTDB database release 220
3300053785_31	3300053785	Bacteria;Planctomycetota;UBA1135;UBA1135;UBA1135;JAPKEZ01	87.63	1.08	1758374	HAVOC	Planctomycetes	Prokaryote	MetaBAT v2:2.15	CheckM v2.4.0, GTDB-tk v1.3.0,GTDB database release 220
3300053785_33	3300053785	Bacteria;Pseudomonadota;Gammaproteobacteria;HK1;HK1	92.6	8.8	5725056	HAVOC	Proteobacteria	Prokaryote	MetaBAT v2:2.15	CheckM v2.4.0, GTDB-tk v1.3.0,GTDB database release 220
3300053785_35	3300053785	Bacteria;Pseudomonadota;Gammaproteobacteria;Arenicellales;CAJQKF01	90.04	4.42	5085353	HAVOC	Proteobacteria	Prokaryote	MetaBAT v2:2.15	CheckM v2.4.0, GTDB-tk v1.3.0,GTDB database release 220
3300053785_41	3300053785	Bacteria;Verrucomicrobiota;Verrucomicrobiae;Limisphaerales;AAA164-E04;UBA2970	92.91	6.76	8138975	HAVOC	Verrucomicrobia	Prokaryote	MetaBAT v2:2.15	CheckM v2.4.0, GTDB-tk v1.3.0,GTDB database release 220
3300053785_45	3300053785	Bacteria;Bacteroidota;Bacteroidia;Chitinophagales;BACL12	68.1	1.72	2403109	HAVOC	Bacteroidetes	Prokaryote	MetaBAT v2:2.15	CheckM v2.4.0, GTDB-tk v1.3.0,GTDB database release 220
3300053785_48	3300053785	Bacteria;Bacteroidota;Bacteroidia;Cytophagales;Cyclobacteriaceae	90.7	9.08	4889054	HAVOC	Bacteroidetes	Prokaryote	MetaBAT v2:2.15	CheckM v2.4.0, GTDB-tk v1.3.0,GTDB database release 220
3300053785_51	3300053785	Bacteria;Pseudomonadota;Gammaproteobacteria;UBA4486;UBA4486;CAMBTO01	79.97	1.97	2317950	HAVOC	Proteobacteria	Prokaryote	MetaBAT v2:2.15	CheckM v2.4.0, GTDB-tk v1.3.0,GTDB database release 220
3300053785_52	3300053785	Bacteria;Planctomycetota;UBA1135;UBA1135;GCA-002686595;JAUIEE01	88.07	2.27	4835017	HAVOC	Planctomycetes	Prokaryote	MetaBAT v2:2.15	CheckM v2.4.0, GTDB-tk v1.3.0,GTDB database release 220
3300053785_53	3300053785	Bacteria;Patescibacteria;Paceibacteria;UBA9973;UBA1006;01-FULL-36-10b	50.83	2.56	702616	HAVOC	unknown/other	Prokaryote	MetaBAT v2:2.15	CheckM v2.4.0, GTDB-tk v1.3.0,GTDB database release 220
3300053785_55	3300053785	Bacteria;Pseudomonadota;Alphaproteobacteria;Rhodobacterales;Rhodobacteraceae;UBA5972	82.68	3.27	2479540	HAVOC	Proteobacteria	Prokaryote	MetaBAT v2:2.15	CheckM v2.4.0, GTDB-tk v1.3.0,GTDB database release 220
3300053785_58	3300053785	Bacteria;Pseudomonadota;Alphaproteobacteria;MPNO01;UBA830;UBA830	95.65	1.3	4816379	HAVOC	Proteobacteria	Prokaryote	MetaBAT v2:2.15	CheckM v2.4.0, GTDB-tk v1.3.0,GTDB database release 220
3300053785_60	3300053785	Bacteria;Pseudomonadota;Alphaproteobacteria;Rhizobiales;Hyphomicrobiaceae;CAJQQK01;CAJQQK01 sp905480435	90.85	0.79	4756934	HAVOC	Proteobacteria	Prokaryote	MetaBAT v2:2.15	CheckM v2.4.0, GTDB-tk v1.3.0,GTDB database release 220
3300053785_62	3300053785	Bacteria;Planctomycetota;UBA1135;UBA2386;UBA2386;GCA-2684655	52.75	0	4140830	HAVOC	Planctomycetes	Prokaryote	MetaBAT v2:2.15	CheckM v2.4.0, GTDB-tk v1.3.0,GTDB database release 220
3300053785_64	3300053785	Bacteria;Pseudomonadota;Gammaproteobacteria;GCA-001735895;GCA-001735895;GCA-001735895	83.61	4.28	3598914	HAVOC	Proteobacteria	Prokaryote	MetaBAT v2:2.15	CheckM v2.4.0, GTDB-tk v1.3.0,GTDB database release 220
3300053785_71	3300053785	Bacteria;Bacteroidota;Bacteroidia;Flavobacteriales;JABDKJ01;JAJRRH01	98.64	1.79	3289928	HAVOC	Bacteroidetes	Prokaryote	MetaBAT v2:2.15	CheckM v2.4.0, GTDB-tk v1.3.0,GTDB database release 220
3300053785_72	3300053785	Bacteria;Pseudomonadota;Gammaproteobacteria;Pseudomonadales;Cellvibrionaceae	89.65	4.4	4893027	HAVOC	Proteobacteria	Prokaryote	MetaBAT v2:2.15	CheckM v2.4.0, GTDB-tk v1.3.0,GTDB database release 220
3300053785_73	3300053785	Bacteria;Chloroflexota;Anaerolineae;Promineifilales;Promineifilaceae;WTJY01	80.15	3.18	4644563	HAVOC	unknown/other	Prokaryote	MetaBAT v2:2.15	CheckM v2.4.0, GTDB-tk v1.3.0,GTDB database release 220
3300053785_77	3300053785	Bacteria;Verrucomicrobiota;Kiritimatiellia;UBA8416;JAPKCZ01;JAPKCZ01	84.63	0.73	3240809	HAVOC	Verrucomicrobia	Prokaryote	MetaBAT v2:2.15	CheckM v2.4.0, GTDB-tk v1.3.0,GTDB database release 220
3300053785_80	3300053785	Bacteria;Pseudomonadota;Gammaproteobacteria;Pseudomonadales;Pseudohongiellaceae;UBA9145	54.83	3.45	3095102	HAVOC	Proteobacteria	Prokaryote	MetaBAT v2:2.15	CheckM v2.4.0, GTDB-tk v1.3.0,GTDB database release 220
3300053785_87	3300053785	Bacteria;Planctomycetota;B15-G4;B15-G4;B15-G4;B15-G4	84.36	1.7	4530530	HAVOC	Planctomycetes	Prokaryote	MetaBAT v2:2.15	CheckM v2.4.0, GTDB-tk v1.3.0,GTDB database release 220
3300053785_88	3300053785	Bacteria;Pseudomonadota;Gammaproteobacteria;UBA4486;UBA4486;WLWS01	88.77	6.28	4333080	HAVOC	Proteobacteria	Prokaryote	MetaBAT v2:2.15	CheckM v2.4.0, GTDB-tk v1.3.0,GTDB database release 220
3300053785_9	3300053785	Bacteria;Verrucomicrobiota;Verrucomicrobiae;Verrucomicrobiales;DEV007	74.74	1.67	5578216	HAVOC	Verrucomicrobia	Prokaryote	MetaBAT v2:2.15	CheckM v2.4.0, GTDB-tk v1.3.0,GTDB database release 220
3300053785_91	3300053785	Bacteria;Actinomycetota;Acidimicrobiia;Acidimicrobiales;SHLQ01;SHLQ01	97.44	1.42	3639477	HAVOC	Actinobacteria	Prokaryote	MetaBAT v2:2.15	CheckM v2.4.0, GTDB-tk v1.3.0,GTDB database release 220
3300053785_92	3300053785	Bacteria;Patescibacteria;Paceibacteria;UBA9973;UBA918;OLB19	57.09	0.85	927357	HAVOC	unknown/other	Prokaryote	MetaBAT v2:2.15	CheckM v2.4.0, GTDB-tk v1.3.0,GTDB database release 220
3300053785_95	3300053785	Bacteria;Planctomycetota;UBA1135;UBA1135;GCA-002686595;JABACD01	60.51	1.08	3726712	HAVOC	Planctomycetes	Prokaryote	MetaBAT v2:2.15	CheckM v2.4.0, GTDB-tk v1.3.0,GTDB database release 220
3300053785_96	3300053785	Bacteria;Pseudomonadota;Gammaproteobacteria;UBA4486;UBA4486;UBA7359	73.14	1.23	1905687	HAVOC	Proteobacteria	Prokaryote	MetaBAT v2:2.15	CheckM v2.4.0, GTDB-tk v1.3.0,GTDB database release 220
3300053785_98	3300053785	Bacteria;Planctomycetota;UBA1135;UBA1135;GCA-002686595;JAJFFA01	93.49	2.33	5182426	HAVOC	Planctomycetes	Prokaryote	MetaBAT v2:2.15	CheckM v2.4.0, GTDB-tk v1.3.0,GTDB database release 220
3300054693_104	3300054693	Eukaryota; Bacillariophyta; Bacillariophyceae; Bacillariales; Bacillariaceae	74.07	5.7	33332153	HAVOC	Bacillariophyta	Eukaryote	MetaBAT v2:2.15	EukCC version 2.1.2, eukcc2_db_ver_1.2
3300054693_108	3300054693	Bacteria;Pseudomonadota;Alphaproteobacteria;Sphingomonadales;Sphingomonadaceae;Parasphingorhabdus;Parasphingorhabdus sp018067055	55.06	0.41	2375577	HAVOC	Proteobacteria	Prokaryote	MetaBAT v2:2.15	CheckM v2.4.0, GTDB-tk v1.3.0,GTDB database release 220
3300054693_113	3300054693	Bacteria;Bacteroidota;Bacteroidia;Flavobacteriales;Flavobacteriaceae;Tenacibaculum	95.13	1.6	3499149	HAVOC	Bacteroidetes	Prokaryote	MetaBAT v2:2.15	CheckM v2.4.0, GTDB-tk v1.3.0,GTDB database release 220
3300054693_118	3300054693	Bacteria;Pseudomonadota;Gammaproteobacteria;Enterobacterales;Alteromonadaceae;Alteromonas;Alteromonas macleodii	99.66	0.76	4475147	HAVOC	Proteobacteria	Prokaryote	MetaBAT v2:2.15	CheckM v2.4.0, GTDB-tk v1.3.0,GTDB database release 220
3300054693_12	3300054693	Bacteria;Pseudomonadota;Alphaproteobacteria;Rhodobacterales;Rhodobacteraceae;Octadecabacter	78.15	0.76	2576216	HAVOC	Proteobacteria	Prokaryote	MetaBAT v2:2.15	CheckM v2.4.0, GTDB-tk v1.3.0,GTDB database release 220
3300054693_120	3300054693	Bacteria;Bacteroidota;Bacteroidia;Chitinophagales;UBA8649;JAFMKE01	98.28	3.76	2782078	HAVOC	Bacteroidetes	Prokaryote	MetaBAT v2:2.15	CheckM v2.4.0, GTDB-tk v1.3.0,GTDB database release 220
3300054693_121	3300054693	Bacteria;Pseudomonadota;Gammaproteobacteria;JAPPPA01;JAPPPA01	70.69	0	1756260	HAVOC	Proteobacteria	Prokaryote	MetaBAT v2:2.15	CheckM v2.4.0, GTDB-tk v1.3.0,GTDB database release 220
3300054693_125	3300054693	Bacteria;Actinomycetota;Acidimicrobiia;Acidimicrobiales;Ilumatobacteraceae;Ilumatobacter_A	81.88	2.31	2857355	HAVOC	Actinobacteria	Prokaryote	MetaBAT v2:2.15	CheckM v2.4.0, GTDB-tk v1.3.0,GTDB database release 220
3300054693_127	3300054693	Bacteria;Pseudomonadota;Gammaproteobacteria;Pseudomonadales;Pseudohongiellaceae;UBA9145	55.17	0	1802568	HAVOC	Proteobacteria	Prokaryote	MetaBAT v2:2.15	CheckM v2.4.0, GTDB-tk v1.3.0,GTDB database release 220
3300054693_131	3300054693	Bacteria;Pseudomonadota;Gammaproteobacteria;Pseudomonadales;Cellvibrionaceae;CANLBN01	80.65	2.34	2341434	HAVOC	Proteobacteria	Prokaryote	MetaBAT v2:2.15	CheckM v2.4.0, GTDB-tk v1.3.0,GTDB database release 220
3300054693_134	3300054693	Bacteria;Bacteroidota;Bacteroidia;Flavobacteriales;Flavobacteriaceae;Polaribacter	54.2	6	1996155	HAVOC	Bacteroidetes	Prokaryote	MetaBAT v2:2.15	CheckM v2.4.0, GTDB-tk v1.3.0,GTDB database release 220
3300054693_138	3300054693	Bacteria;Patescibacteria;JAEDAM01;BD1-5;UBA6164;JAACSU01	69.71	1.12	900268	HAVOC	unknown/other	Prokaryote	MetaBAT v2:2.15	CheckM v2.4.0, GTDB-tk v1.3.0,GTDB database release 220
3300054693_144	3300054693	Bacteria;Bacteroidota;Bacteroidia;Chitinophagales;Saprospiraceae;CALGLS01	77.55	1.75	4636142	HAVOC	Bacteroidetes	Prokaryote	MetaBAT v2:2.15	CheckM v2.4.0, GTDB-tk v1.3.0,GTDB database release 220
3300054693_148	3300054693	Bacteria;Pseudomonadota;Gammaproteobacteria;Pseudomonadales;Nitrincolaceae;ASP10-02a;ASP10-02a sp028825405	52.76	1.72	1507747	HAVOC	Proteobacteria	Prokaryote	MetaBAT v2:2.15	CheckM v2.4.0, GTDB-tk v1.3.0,GTDB database release 220
3300054693_151	3300054693	Bacteria;Bacteroidota;Bacteroidia;Cytophagales;Spirosomataceae;JANQUM01	66.59	0.6	2986364	HAVOC	Bacteroidetes	Prokaryote	MetaBAT v2:2.15	CheckM v2.4.0, GTDB-tk v1.3.0,GTDB database release 220
3300054693_154	3300054693	Bacteria;Pseudomonadota;Alphaproteobacteria;Caulobacterales;Caulobacteraceae;Brevundimonas	50.17	0.77	1432618	HAVOC	Proteobacteria	Prokaryote	MetaBAT v2:2.15	CheckM v2.4.0, GTDB-tk v1.3.0,GTDB database release 220
3300054693_18	3300054693	Bacteria;Pseudomonadota;Gammaproteobacteria;PS1;Thioglobaceae;Pseudothioglobus;Pseudothioglobus sp913057955	64.62	9.6	1030834	HAVOC	Proteobacteria	Prokaryote	MetaBAT v2:2.15	CheckM v2.4.0, GTDB-tk v1.3.0,GTDB database release 220
3300054693_19	3300054693	Bacteria;Pseudomonadota;Gammaproteobacteria;Pseudomonadales;Azotimanducaceae_A;UBA4582	84.24	4.63	3535093	HAVOC	Proteobacteria	Prokaryote	MetaBAT v2:2.15	CheckM v2.4.0, GTDB-tk v1.3.0,GTDB database release 220
3300054693_27	3300054693	Bacteria;Pseudomonadota;Gammaproteobacteria;Enterobacterales;Alteromonadaceae;Rheinheimera;Rheinheimera aquimaris	97.98	0.22	4076579	HAVOC	Proteobacteria	Prokaryote	MetaBAT v2:2.15	CheckM v2.4.0, GTDB-tk v1.3.0,GTDB database release 220
3300054693_29	3300054693	Bacteria;Pseudomonadota;Gammaproteobacteria;Pseudomonadales;Porticoccaceae;HTCC2207;HTCC2207 sp905182855	78.81	1.11	1836021	HAVOC	Proteobacteria	Prokaryote	MetaBAT v2:2.15	CheckM v2.4.0, GTDB-tk v1.3.0,GTDB database release 220
3300054693_34	3300054693	Bacteria;Bacteroidota;Bacteroidia;Flavobacteriales;Flavobacteriaceae;Urechidicola	64.21	0	1975140	HAVOC	Bacteroidetes	Prokaryote	MetaBAT v2:2.15	CheckM v2.4.0, GTDB-tk v1.3.0,GTDB database release 220
3300054693_38	3300054693	Bacteria;Pseudomonadota;Gammaproteobacteria;GCA-001735895;GCA-001735895;GCA-001735895	72.41	0	2279928	HAVOC	Proteobacteria	Prokaryote	MetaBAT v2:2.15	CheckM v2.4.0, GTDB-tk v1.3.0,GTDB database release 220
3300054693_45	3300054693	Bacteria;Pseudomonadota;Gammaproteobacteria;Enterobacterales;Alteromonadaceae;Glaciecola	71.38	2.19	2928880	HAVOC	Proteobacteria	Prokaryote	MetaBAT v2:2.15	CheckM v2.4.0, GTDB-tk v1.3.0,GTDB database release 220
3300054693_50	3300054693	Bacteria;Pseudomonadota;Alphaproteobacteria;Rhodobacterales;Rhodobacteraceae;Sulfitobacter;Sulfitobacter sp013139555	97.25	8.01	4242134	HAVOC	Proteobacteria	Prokaryote	MetaBAT v2:2.15	CheckM v2.4.0, GTDB-tk v1.3.0,GTDB database release 220
3300054693_55	3300054693	Bacteria;Pseudomonadota;Alphaproteobacteria;Rhodobacterales;Rhodobacteraceae;Dinoroseobacter	83.91	0.98	2764231	HAVOC	Proteobacteria	Prokaryote	MetaBAT v2:2.15	CheckM v2.4.0, GTDB-tk v1.3.0,GTDB database release 220
3300054693_63	3300054693	Bacteria;Bacteroidota;Bacteroidia;Flavobacteriales;Crocinitomicaceae;UBA2040	65.52	0.86	2080040	HAVOC	Bacteroidetes	Prokaryote	MetaBAT v2:2.15	CheckM v2.4.0, GTDB-tk v1.3.0,GTDB database release 220
3300054693_64	3300054693	Bacteria;Pseudomonadota;Gammaproteobacteria;Pseudomonadales;Oleiphilaceae;Marinobacter;Marinobacter maritimus	98.16	0.73	4365145	HAVOC	Proteobacteria	Prokaryote	MetaBAT v2:2.15	CheckM v2.4.0, GTDB-tk v1.3.0,GTDB database release 220
3300054693_66	3300054693	Bacteria;Pseudomonadota;Gammaproteobacteria;Enterobacterales;Psychromonadaceae;Psychromonas	58.97	0	2443559	HAVOC	Proteobacteria	Prokaryote	MetaBAT v2:2.15	CheckM v2.4.0, GTDB-tk v1.3.0,GTDB database release 220
3300054693_74	3300054693	Bacteria;Bacteroidota;Bacteroidia;Cytophagales;Spirosomataceae;Arcticibacterium	65.53	1.19	2536405	HAVOC	Bacteroidetes	Prokaryote	MetaBAT v2:2.15	CheckM v2.4.0, GTDB-tk v1.3.0,GTDB database release 220
3300054693_75	3300054693	Bacteria;Pseudomonadota;Alphaproteobacteria;Sphingomonadales;Sphingomonadaceae;Qipengyuania;Qipengyuania citrea	79.37	2.16	2138477	HAVOC	Proteobacteria	Prokaryote	MetaBAT v2:2.15	CheckM v2.4.0, GTDB-tk v1.3.0,GTDB database release 220
3300054693_82	3300054693	Bacteria;Bacteroidota;Bacteroidia;Flavobacteriales;Flavobacteriaceae;Maribacter	75.7	1.84	2945279	HAVOC	Bacteroidetes	Prokaryote	MetaBAT v2:2.15	CheckM v2.4.0, GTDB-tk v1.3.0,GTDB database release 220
3300054693_83	3300054693	Bacteria;Bacteroidota;Bacteroidia;Flavobacteriales;Flavobacteriaceae;Polaribacter	52.63	4.39	1431958	HAVOC	Bacteroidetes	Prokaryote	MetaBAT v2:2.15	CheckM v2.4.0, GTDB-tk v1.3.0,GTDB database release 220
3300054693_92	3300054693	Bacteria;Pseudomonadota;Gammaproteobacteria;Pseudomonadales;Porticoccaceae;HTCC2207;HTCC2207 sp905182275	80.45	0.19	1887317	HAVOC	Proteobacteria	Prokaryote	MetaBAT v2:2.15	CheckM v2.4.0, GTDB-tk v1.3.0,GTDB database release 220
3300054693_95	3300054693	Bacteria;Pseudomonadota;Gammaproteobacteria;Granulosicoccales;Granulosicoccaceae;Granulosicoccus	86.8	5.12	5196297	HAVOC	Proteobacteria	Prokaryote	MetaBAT v2:2.15	CheckM v2.4.0, GTDB-tk v1.3.0,GTDB database release 220
3300054693_99	3300054693	Bacteria;Verrucomicrobiota;Verrucomicrobiae;Verrucomicrobiales;Akkermansiaceae;SW10	56.46	0	2152341	HAVOC	Verrucomicrobia	Prokaryote	MetaBAT v2:2.15	CheckM v2.4.0, GTDB-tk v1.3.0,GTDB database release 220
3300054694_103	3300054694	Bacteria;Pseudomonadota;Gammaproteobacteria;JAPPPA01;JAPPPA01	92.33	1.88	2087382	HAVOC	Proteobacteria	Prokaryote	MetaBAT v2:2.15	CheckM v2.4.0, GTDB-tk v1.3.0,GTDB database release 220
3300054694_113	3300054694	Bacteria;Pseudomonadota;Alphaproteobacteria;UBA1280;UBA2136	95.38	0.47	1758642	HAVOC	Proteobacteria	Prokaryote	MetaBAT v2:2.15	CheckM v2.4.0, GTDB-tk v1.3.0,GTDB database release 220
3300054694_118	3300054694	Bacteria;Bacteroidota;Bacteroidia;Flavobacteriales;Flavobacteriaceae;Nonlabens;Nonlabens sp002831625	79.66	2.35	2062975	HAVOC	Bacteroidetes	Prokaryote	MetaBAT v2:2.15	CheckM v2.4.0, GTDB-tk v1.3.0,GTDB database release 220
3300054694_119	3300054694	Bacteria;Pseudomonadota;Gammaproteobacteria;Enterobacterales;Alteromonadaceae;Colwellia_A;Colwellia_A sp001767295	53.45	1.72	2854122	HAVOC	Proteobacteria	Prokaryote	MetaBAT v2:2.15	CheckM v2.4.0, GTDB-tk v1.3.0,GTDB database release 220
3300054694_132	3300054694	Bacteria;Bacteroidota;Bacteroidia;Sphingobacteriales	75.24	0.48	2111987	HAVOC	Bacteroidetes	Prokaryote	MetaBAT v2:2.15	CheckM v2.4.0, GTDB-tk v1.3.0,GTDB database release 220
3300054694_136	3300054694	Bacteria;Pseudomonadota;Gammaproteobacteria;Pseudomonadales;Oleiphilaceae;Marinobacter;Marinobacter maritimus	67.56	0.43	2897609	HAVOC	Proteobacteria	Prokaryote	MetaBAT v2:2.15	CheckM v2.4.0, GTDB-tk v1.3.0,GTDB database release 220
3300054694_140	3300054694	Bacteria;Pseudomonadota;Alphaproteobacteria;Rhodobacterales;Rhodobacteraceae;Sulfitobacter;Sulfitobacter sp013139555	74.1	1.7	2990140	HAVOC	Proteobacteria	Prokaryote	MetaBAT v2:2.15	CheckM v2.4.0, GTDB-tk v1.3.0,GTDB database release 220
3300054694_141	3300054694	Bacteria;Pseudomonadota;Gammaproteobacteria;Pseudomonadales;Cellvibrionaceae;Endobugula	99.57	1.83	3133507	HAVOC	Proteobacteria	Prokaryote	MetaBAT v2:2.15	CheckM v2.4.0, GTDB-tk v1.3.0,GTDB database release 220
3300054694_146	3300054694	Bacteria;Pseudomonadota;Gammaproteobacteria;Enterobacterales;Alteromonadaceae;Pseudoalteromonas;Pseudoalteromonas distincta	67.24	1.72	3448526	HAVOC	Proteobacteria	Prokaryote	MetaBAT v2:2.15	CheckM v2.4.0, GTDB-tk v1.3.0,GTDB database release 220
3300054694_153	3300054694	Bacteria;Pseudomonadota;Gammaproteobacteria;Enterobacterales;Alteromonadaceae;Alteromonas;Alteromonas macleodii	98.95	0.88	4377929	HAVOC	Proteobacteria	Prokaryote	MetaBAT v2:2.15	CheckM v2.4.0, GTDB-tk v1.3.0,GTDB database release 220
3300054694_154	3300054694	Bacteria;Pseudomonadota;Gammaproteobacteria;Pseudomonadales;Moraxellaceae;Psychrobacter;Psychrobacter glaciei	61.54	0	1807243	HAVOC	Proteobacteria	Prokaryote	MetaBAT v2:2.15	CheckM v2.4.0, GTDB-tk v1.3.0,GTDB database release 220
3300054694_156	3300054694	Bacteria;Pseudomonadota;Gammaproteobacteria;Enterobacterales;Alteromonadaceae;Rheinheimera;Rheinheimera aquimaris	81.03	0	3867158	HAVOC	Proteobacteria	Prokaryote	MetaBAT v2:2.15	CheckM v2.4.0, GTDB-tk v1.3.0,GTDB database release 220
3300054694_161	3300054694	Bacteria;Pseudomonadota;Alphaproteobacteria;Rhodobacterales;Rhodobacteraceae;Octadecabacter	89.55	1.37	2740913	HAVOC	Proteobacteria	Prokaryote	MetaBAT v2:2.15	CheckM v2.4.0, GTDB-tk v1.3.0,GTDB database release 220
3300054694_168	3300054694	Bacteria;Pseudomonadota;Gammaproteobacteria;Pseudomonadales;Oleiphilaceae;Marinobacter;Marinobacter psychrophilus	55.81	0	1751193	HAVOC	Proteobacteria	Prokaryote	MetaBAT v2:2.15	CheckM v2.4.0, GTDB-tk v1.3.0,GTDB database release 220
3300054694_171	3300054694	Bacteria;Pseudomonadota;Gammaproteobacteria;Pseudomonadales;DSM-6294;Oleispira	69.14	8.62	2378768	HAVOC	Proteobacteria	Prokaryote	MetaBAT v2:2.15	CheckM v2.4.0, GTDB-tk v1.3.0,GTDB database release 220
3300054694_180	3300054694	Bacteria;Bacteroidota;Bacteroidia;Cytophagales;Cyclobacteriaceae;Algoriphagus	56.9	0	3277595	HAVOC	Bacteroidetes	Prokaryote	MetaBAT v2:2.15	CheckM v2.4.0, GTDB-tk v1.3.0,GTDB database release 220
3300054694_186	3300054694	Eukaryota; Basidiomycota; Microbotryomycetes; Sporidiobolales; Sporidiobolaceae	63.2	0.6	13066244	HAVOC	Basidiomycota	Eukaryote	MetaBAT v2:2.15	EukCC version 2.1.2, eukcc2_db_ver_1.2
3300054694_27	3300054694	Bacteria;Verrucomicrobiota;Verrucomicrobiae;Opitutales;Coraliomargaritaceae;Lentimonas	78.35	0.81	1729662	HAVOC	Verrucomicrobia	Prokaryote	MetaBAT v2:2.15	CheckM v2.4.0, GTDB-tk v1.3.0,GTDB database release 220
3300054694_29	3300054694	Bacteria;Bacteroidota;Bacteroidia;Flavobacteriales;Crocinitomicaceae;UBA2040	88.18	1.89	2172952	HAVOC	Bacteroidetes	Prokaryote	MetaBAT v2:2.15	CheckM v2.4.0, GTDB-tk v1.3.0,GTDB database release 220
3300054694_38	3300054694	Bacteria;Patescibacteria;Paceibacteria;UBA9973;UBA1006;UBA1006	55.92	0.85	588197	HAVOC	unknown/other	Prokaryote	MetaBAT v2:2.15	CheckM v2.4.0, GTDB-tk v1.3.0,GTDB database release 220
3300054694_39	3300054694	Bacteria;Bacteroidota;Bacteroidia;Flavobacteriales;Flavobacteriaceae;Sediminicola	85.46	0.2	2648060	HAVOC	Bacteroidetes	Prokaryote	MetaBAT v2:2.15	CheckM v2.4.0, GTDB-tk v1.3.0,GTDB database release 220
3300054694_41	3300054694	Bacteria;Bacteroidota;Bacteroidia;Cytophagales;Cyclobacteriaceae;Roseivirga	68.95	2.08	2596670	HAVOC	Bacteroidetes	Prokaryote	MetaBAT v2:2.15	CheckM v2.4.0, GTDB-tk v1.3.0,GTDB database release 220
3300054694_45	3300054694	Eukaryota; Bacillariophyta; Bacillariophyceae; Bacillariales; Bacillariaceae	72.65	6.55	31702562	HAVOC	Bacillariophyta	Eukaryote	MetaBAT v2:2.15	EukCC version 2.1.2, eukcc2_db_ver_1.2
3300054694_46	3300054694	Bacteria;Bacteroidota;Bacteroidia;Flavobacteriales;Flavobacteriaceae;Urechidicola	72.98	1.75	1846114	HAVOC	Bacteroidetes	Prokaryote	MetaBAT v2:2.15	CheckM v2.4.0, GTDB-tk v1.3.0,GTDB database release 220
3300054694_50	3300054694	Bacteria;Pseudomonadota;Alphaproteobacteria;Sphingomonadales;Sphingomonadaceae;Parasphingorhabdus;Parasphingorhabdus sp018067055	55.06	0.41	2375577	HAVOC	Proteobacteria	Prokaryote	MetaBAT v2:2.15	CheckM v2.4.0, GTDB-tk v1.3.0,GTDB database release 220
3300054694_51	3300054694	Bacteria;Pseudomonadota;Gammaproteobacteria;Pseudomonadales;Azotimanducaceae_A;UBA4582	68.97	0	2921110	HAVOC	Proteobacteria	Prokaryote	MetaBAT v2:2.15	CheckM v2.4.0, GTDB-tk v1.3.0,GTDB database release 220
3300054694_57	3300054694	Bacteria;Pseudomonadota;Gammaproteobacteria;Pseudomonadales;Nitrincolaceae;ASP10-02a;ASP10-02a sp028825405	50	0	1350785	HAVOC	Proteobacteria	Prokaryote	MetaBAT v2:2.15	CheckM v2.4.0, GTDB-tk v1.3.0,GTDB database release 220
3300054694_61	3300054694	Bacteria;Actinomycetota;Acidimicrobiia;Acidimicrobiales;Ilumatobacteraceae;Ilumatobacter_A	71.55	0	2812372	HAVOC	Actinobacteria	Prokaryote	MetaBAT v2:2.15	CheckM v2.4.0, GTDB-tk v1.3.0,GTDB database release 220
3300054694_66	3300054694	Bacteria;Pseudomonadota;Gammaproteobacteria;Pseudomonadales;Porticoccaceae;HTCC2207;HTCC2207 sp905182855	82.28	1.42	1926845	HAVOC	Proteobacteria	Prokaryote	MetaBAT v2:2.15	CheckM v2.4.0, GTDB-tk v1.3.0,GTDB database release 220
3300054694_67	3300054694	Bacteria;Pseudomonadota;Alphaproteobacteria;Rhodobacterales;Rhodobacteraceae;Yoonia;Yoonia sp028822885	68.41	3.33	2636998	HAVOC	Proteobacteria	Prokaryote	MetaBAT v2:2.15	CheckM v2.4.0, GTDB-tk v1.3.0,GTDB database release 220
3300054694_69	3300054694	Bacteria;Bacteroidota;Bacteroidia;Flavobacteriales;Flavobacteriaceae;Flavobacterium	89.76	1.03	2724585	HAVOC	Bacteroidetes	Prokaryote	MetaBAT v2:2.15	CheckM v2.4.0, GTDB-tk v1.3.0,GTDB database release 220
3300054695_100	3300054695	Bacteria;Patescibacteria;JAEDAM01;BD1-5;UBA6164;CALLPO01	52.05	3.48	916577	HAVOC	unknown/other	Prokaryote	MetaBAT v2:2.15	CheckM v2.4.0, GTDB-tk v1.3.0,GTDB database release 220
3300054695_104	3300054695	Bacteria;Bacteroidota;Bacteroidia;Sphingobacteriales	92.38	0.48	2448835	HAVOC	Bacteroidetes	Prokaryote	MetaBAT v2:2.15	CheckM v2.4.0, GTDB-tk v1.3.0,GTDB database release 220
3300054695_109	3300054695	Bacteria;Pseudomonadota;Gammaproteobacteria;Enterobacterales;Psychromonadaceae;Psychromonas	62.05	0.09	2088102	HAVOC	Proteobacteria	Prokaryote	MetaBAT v2:2.15	CheckM v2.4.0, GTDB-tk v1.3.0,GTDB database release 220
3300054695_111	3300054695	Bacteria;Actinomycetota;Actinomycetes;Actinomycetales;Microbacteriaceae;Conyzicola	63.8	0	1681768	HAVOC	Actinobacteria	Prokaryote	MetaBAT v2:2.15	CheckM v2.4.0, GTDB-tk v1.3.0,GTDB database release 220
3300054695_112	3300054695	Bacteria;Pseudomonadota;Alphaproteobacteria;Sphingomonadales;Sphingomonadaceae;Parasphingorhabdus;Parasphingorhabdus sp018067055	99.09	1.9	3781874	HAVOC	Proteobacteria	Prokaryote	MetaBAT v2:2.15	CheckM v2.4.0, GTDB-tk v1.3.0,GTDB database release 220
3300054695_121	3300054695	Bacteria;Pseudomonadota;Gammaproteobacteria;Nitrosococcales;Methylophagaceae;GCA-002733105	51.72	0	1399970	HAVOC	Proteobacteria	Prokaryote	MetaBAT v2:2.15	CheckM v2.4.0, GTDB-tk v1.3.0,GTDB database release 220
3300054695_122	3300054695	Bacteria;Pseudomonadota;Gammaproteobacteria;Pseudomonadales;Oleiphilaceae;PZPK01	66.57	7.56	3152598	HAVOC	Proteobacteria	Prokaryote	MetaBAT v2:2.15	CheckM v2.4.0, GTDB-tk v1.3.0,GTDB database release 220
3300054695_123	3300054695	Bacteria;Bacteroidota;Bacteroidia;Flavobacteriales;Flavobacteriaceae;Nonlabens;Nonlabens sp002831625	51.72	0	1493864	HAVOC	Bacteroidetes	Prokaryote	MetaBAT v2:2.15	CheckM v2.4.0, GTDB-tk v1.3.0,GTDB database release 220
3300054695_131	3300054695	Bacteria;Bacteroidota;Bacteroidia;NS11-12g;UBA9320;UBA9320;UBA9320 sp003484585	68.1	0	1897313	HAVOC	Bacteroidetes	Prokaryote	MetaBAT v2:2.15	CheckM v2.4.0, GTDB-tk v1.3.0,GTDB database release 220
3300054695_135	3300054695	Bacteria;Pseudomonadota;Alphaproteobacteria;Rhodobacterales;Rhodobacteraceae	51.72	0	2533962	HAVOC	Proteobacteria	Prokaryote	MetaBAT v2:2.15	CheckM v2.4.0, GTDB-tk v1.3.0,GTDB database release 220
3300054695_136	3300054695	Bacteria;Bacteroidota;Bacteroidia;Flavobacteriales;Flavobacteriaceae;Mariniflexile	89.83	9.47	3947016	HAVOC	Bacteroidetes	Prokaryote	MetaBAT v2:2.15	CheckM v2.4.0, GTDB-tk v1.3.0,GTDB database release 220
3300054695_139	3300054695	Bacteria;Pseudomonadota;Gammaproteobacteria;Enterobacterales;Alteromonadaceae;Pseudoalteromonas;Pseudoalteromonas tetraodonis	55.17	0	2210249	HAVOC	Proteobacteria	Prokaryote	MetaBAT v2:2.15	CheckM v2.4.0, GTDB-tk v1.3.0,GTDB database release 220
3300054695_141	3300054695	Bacteria;Bacteroidota;Bacteroidia;Cytophagales;Cyclobacteriaceae;Roseivirga	60.34	0	2280482	HAVOC	Bacteroidetes	Prokaryote	MetaBAT v2:2.15	CheckM v2.4.0, GTDB-tk v1.3.0,GTDB database release 220
3300054695_155	3300054695	Bacteria;Pseudomonadota;Gammaproteobacteria;Pseudomonadales;Nitrincolaceae;ASP10-02a	60.34	0	1702724	HAVOC	Proteobacteria	Prokaryote	MetaBAT v2:2.15	CheckM v2.4.0, GTDB-tk v1.3.0,GTDB database release 220
3300054695_159	3300054695	Bacteria;Pseudomonadota;Gammaproteobacteria;Pseudomonadales;Natronospirillaceae;Reinekea	55.17	1.72	1066905	HAVOC	Proteobacteria	Prokaryote	MetaBAT v2:2.15	CheckM v2.4.0, GTDB-tk v1.3.0,GTDB database release 220
3300054695_167	3300054695	Bacteria;Bacteroidota;Bacteroidia;Flavobacteriales;Flavobacteriaceae;Flavobacterium	55.17	0	1665039	HAVOC	Bacteroidetes	Prokaryote	MetaBAT v2:2.15	CheckM v2.4.0, GTDB-tk v1.3.0,GTDB database release 220
3300054695_175	3300054695	Bacteria;Pseudomonadota;Gammaproteobacteria;Pseudomonadales;Spongiibacteraceae;Marortus	97.27	0.68	3717093	HAVOC	Proteobacteria	Prokaryote	MetaBAT v2:2.15	CheckM v2.4.0, GTDB-tk v1.3.0,GTDB database release 220
3300054695_177	3300054695	Bacteria;Pseudomonadota;Gammaproteobacteria;Enterobacterales;Alteromonadaceae;Paraglaciecola	53.45	1.72	1841149	HAVOC	Proteobacteria	Prokaryote	MetaBAT v2:2.15	CheckM v2.4.0, GTDB-tk v1.3.0,GTDB database release 220
3300054695_178	3300054695	Bacteria;Pseudomonadota;Gammaproteobacteria;Enterobacterales;Alteromonadaceae;Glaciecola	90.58	0.38	3454034	HAVOC	Proteobacteria	Prokaryote	MetaBAT v2:2.15	CheckM v2.4.0, GTDB-tk v1.3.0,GTDB database release 220
3300054695_196	3300054695	Bacteria;Bacteroidota;Bacteroidia;Cytophagales;Spirosomataceae;Arcticibacterium	57.76	1.72	2871931	HAVOC	Bacteroidetes	Prokaryote	MetaBAT v2:2.15	CheckM v2.4.0, GTDB-tk v1.3.0,GTDB database release 220
3300054695_198	3300054695	Bacteria;Pseudomonadota;Gammaproteobacteria;Burkholderiales;Burkholderiaceae;Hydrogenophaga	65.73	1.67	2337625	HAVOC	Proteobacteria	Prokaryote	MetaBAT v2:2.15	CheckM v2.4.0, GTDB-tk v1.3.0,GTDB database release 220
3300054695_29	3300054695	Bacteria;Bacteroidota;Bacteroidia;Flavobacteriales;Flavobacteriaceae;MAG-120531	82.5	1.04	1736185	HAVOC	Bacteroidetes	Prokaryote	MetaBAT v2:2.15	CheckM v2.4.0, GTDB-tk v1.3.0,GTDB database release 220
3300054695_31	3300054695	Bacteria;Bacteroidota;Bacteroidia;Flavobacteriales;Flavobacteriaceae;Flavobacterium	93.68	7.65	2763722	HAVOC	Bacteroidetes	Prokaryote	MetaBAT v2:2.15	CheckM v2.4.0, GTDB-tk v1.3.0,GTDB database release 220
3300054695_32	3300054695	Bacteria;Bacteroidota;Bacteroidia;Flavobacteriales;Cryomorphaceae;JAKVAV01	71.24	0	2289854	HAVOC	Bacteroidetes	Prokaryote	MetaBAT v2:2.15	CheckM v2.4.0, GTDB-tk v1.3.0,GTDB database release 220
3300054695_43	3300054695	Bacteria;Bacteroidota;Bacteroidia;Flavobacteriales;Flavobacteriaceae;Ulvibacter	87.19	8.96	4687702	HAVOC	Bacteroidetes	Prokaryote	MetaBAT v2:2.15	CheckM v2.4.0, GTDB-tk v1.3.0,GTDB database release 220
3300054695_44	3300054695	Bacteria;Bacteroidota;Bacteroidia;Cytophagales;Cyclobacteriaceae;Algoriphagus	88.15	0.56	3582813	HAVOC	Bacteroidetes	Prokaryote	MetaBAT v2:2.15	CheckM v2.4.0, GTDB-tk v1.3.0,GTDB database release 220
3300054695_45	3300054695	Bacteria;Pseudomonadota;Gammaproteobacteria;Pseudomonadales;Oleiphilaceae;Marinobacter;Marinobacter psychrophilus	58.62	0	1101838	HAVOC	Proteobacteria	Prokaryote	MetaBAT v2:2.15	CheckM v2.4.0, GTDB-tk v1.3.0,GTDB database release 220
3300054695_48	3300054695	Bacteria;Bacteroidota;Bacteroidia;Flavobacteriales;Flavobacteriaceae;Psychroserpens	89.18	4.13	3541524	HAVOC	Bacteroidetes	Prokaryote	MetaBAT v2:2.15	CheckM v2.4.0, GTDB-tk v1.3.0,GTDB database release 220
3300054695_50	3300054695	Bacteria;Pseudomonadota;Gammaproteobacteria;Pseudomonadales;Pseudohongiellaceae;UBA9145	90.68	3.55	3306207	HAVOC	Proteobacteria	Prokaryote	MetaBAT v2:2.15	CheckM v2.4.0, GTDB-tk v1.3.0,GTDB database release 220
3300054695_51	3300054695	Bacteria;Pseudomonadota;Gammaproteobacteria;Enterobacterales;Alteromonadaceae;Pseudoalteromonas;Pseudoalteromonas distincta	94.96	0.79	4177672	HAVOC	Proteobacteria	Prokaryote	MetaBAT v2:2.15	CheckM v2.4.0, GTDB-tk v1.3.0,GTDB database release 220
3300054695_52	3300054695	Bacteria;Bacteroidota;Bacteroidia;Cytophagales;Cyclobacteriaceae;Roseivirga	77.8	0.3	2863699	HAVOC	Bacteroidetes	Prokaryote	MetaBAT v2:2.15	CheckM v2.4.0, GTDB-tk v1.3.0,GTDB database release 220
3300054695_57	3300054695	Bacteria;Pseudomonadota;Gammaproteobacteria;Pseudomonadales;Moraxellaceae;Psychrobacter;Psychrobacter glaciei	93.34	1.1	2966306	HAVOC	Proteobacteria	Prokaryote	MetaBAT v2:2.15	CheckM v2.4.0, GTDB-tk v1.3.0,GTDB database release 220
3300054695_64	3300054695	Bacteria;Bacteroidota;Bacteroidia;Flavobacteriales;Flavobacteriaceae;Nonlabens	89.27	1.01	2888035	HAVOC	Bacteroidetes	Prokaryote	MetaBAT v2:2.15	CheckM v2.4.0, GTDB-tk v1.3.0,GTDB database release 220
3300054695_67	3300054695	Bacteria;Verrucomicrobiota;Verrucomicrobiae;Verrucomicrobiales;Akkermansiaceae;SW10	72.93	2.38	3898351	HAVOC	Verrucomicrobia	Prokaryote	MetaBAT v2:2.15	CheckM v2.4.0, GTDB-tk v1.3.0,GTDB database release 220
3300054695_69	3300054695	Bacteria;Bacteroidota;Bacteroidia;Flavobacteriales;UA16;JAQWQB01	56.18	0.54	2098950	HAVOC	Bacteroidetes	Prokaryote	MetaBAT v2:2.15	CheckM v2.4.0, GTDB-tk v1.3.0,GTDB database release 220
3300054695_72	3300054695	Bacteria;Pseudomonadota;Gammaproteobacteria;Burkholderiales;Burkholderiaceae;Rhodoferax	50	0	1185394	HAVOC	Proteobacteria	Prokaryote	MetaBAT v2:2.15	CheckM v2.4.0, GTDB-tk v1.3.0,GTDB database release 220
3300054695_73	3300054695	Bacteria;Bacteroidota;Bacteroidia;Cytophagales;Cyclobacteriaceae;JAOUOM01	62.07	1.72	3030013	HAVOC	Bacteroidetes	Prokaryote	MetaBAT v2:2.15	CheckM v2.4.0, GTDB-tk v1.3.0,GTDB database release 220
3300054695_75	3300054695	Bacteria;Pseudomonadota;Gammaproteobacteria;Enterobacterales;Alteromonadaceae;Paraglaciecola	85.11	2.07	4016633	HAVOC	Proteobacteria	Prokaryote	MetaBAT v2:2.15	CheckM v2.4.0, GTDB-tk v1.3.0,GTDB database release 220
3300054695_77	3300054695	Bacteria;Bacteroidota;Bacteroidia;Cytophagales;Spirosomataceae;JANQUM01	51.64	0.15	2192669	HAVOC	Bacteroidetes	Prokaryote	MetaBAT v2:2.15	CheckM v2.4.0, GTDB-tk v1.3.0,GTDB database release 220
3300054695_89	3300054695	Bacteria;Actinomycetota;Acidimicrobiia;Acidimicrobiales;Ilumatobacteraceae;Ilumatobacter_A	69.92	2.56	2124159	HAVOC	Actinobacteria	Prokaryote	MetaBAT v2:2.15	CheckM v2.4.0, GTDB-tk v1.3.0,GTDB database release 220
3300054695_91	3300054695	Bacteria;Bacteroidota;Bacteroidia;Flavobacteriales;Flavobacteriaceae;Flavobacterium	71.37	4.41	2218044	HAVOC	Bacteroidetes	Prokaryote	MetaBAT v2:2.15	CheckM v2.4.0, GTDB-tk v1.3.0,GTDB database release 220
3300054695_95	3300054695	Bacteria;Pseudomonadota;Gammaproteobacteria;Pseudomonadales;Azotimanducaceae_A;UBA4582	77.97	3.18	3375288	HAVOC	Proteobacteria	Prokaryote	MetaBAT v2:2.15	CheckM v2.4.0, GTDB-tk v1.3.0,GTDB database release 220
3300054696_102	3300054696	Bacteria;Bacteroidota;Bacteroidia;Cytophagales;Cyclobacteriaceae;Roseivirga	62.46	4.86	2451130	HAVOC	Bacteroidetes	Prokaryote	MetaBAT v2:2.15	CheckM v2.4.0, GTDB-tk v1.3.0,GTDB database release 220
3300054696_106	3300054696	Bacteria;Pseudomonadota;Alphaproteobacteria;Rhodobacterales;Rhodobacteraceae;188UL27-1	58.62	3.45	2145228	HAVOC	Proteobacteria	Prokaryote	MetaBAT v2:2.15	CheckM v2.4.0, GTDB-tk v1.3.0,GTDB database release 220
3300054696_108	3300054696	Bacteria;Pseudomonadota;Gammaproteobacteria;Pseudomonadales;Halieaceae;Congregibacter	94.66	1.64	3611577	HAVOC	Proteobacteria	Prokaryote	MetaBAT v2:2.15	CheckM v2.4.0, GTDB-tk v1.3.0,GTDB database release 220
3300054696_11	3300054696	Bacteria;Bacteroidota;Bacteroidia;Sphingobacteriales	85.24	0.71	2450730	HAVOC	Bacteroidetes	Prokaryote	MetaBAT v2:2.15	CheckM v2.4.0, GTDB-tk v1.3.0,GTDB database release 220
3300054696_110	3300054696	Bacteria;Pseudomonadota;Gammaproteobacteria;Pseudomonadales;Azotimanducaceae_A	56.21	2.59	2485398	HAVOC	Proteobacteria	Prokaryote	MetaBAT v2:2.15	CheckM v2.4.0, GTDB-tk v1.3.0,GTDB database release 220
3300054696_111	3300054696	Bacteria;Pseudomonadota;Gammaproteobacteria;Pseudomonadales;Porticoccaceae;Porticoccus	84.4	1.05	1541444	HAVOC	Proteobacteria	Prokaryote	MetaBAT v2:2.15	CheckM v2.4.0, GTDB-tk v1.3.0,GTDB database release 220
3300054696_113	3300054696	Bacteria;Pseudomonadota;Gammaproteobacteria;Enterobacterales;Alteromonadaceae;Glaciecola	64.11	6.9	4011706	HAVOC	Proteobacteria	Prokaryote	MetaBAT v2:2.15	CheckM v2.4.0, GTDB-tk v1.3.0,GTDB database release 220
3300054696_116	3300054696	Bacteria;Pseudomonadota;Gammaproteobacteria;Pseudomonadales;Natronospirillaceae;Reinekea	51.55	0	1533300	HAVOC	Proteobacteria	Prokaryote	MetaBAT v2:2.15	CheckM v2.4.0, GTDB-tk v1.3.0,GTDB database release 220
3300054696_118	3300054696	Bacteria;Pseudomonadota;Gammaproteobacteria;Pseudomonadales;Halieaceae;Halioglobus	92.68	3.12	4872457	HAVOC	Proteobacteria	Prokaryote	MetaBAT v2:2.15	CheckM v2.4.0, GTDB-tk v1.3.0,GTDB database release 220
3300054696_122	3300054696	Bacteria;Pseudomonadota;Gammaproteobacteria;Pseudomonadales;Halieaceae	88.87	1.17	3750279	HAVOC	Proteobacteria	Prokaryote	MetaBAT v2:2.15	CheckM v2.4.0, GTDB-tk v1.3.0,GTDB database release 220
3300054696_125	3300054696	Bacteria;Pseudomonadota;Gammaproteobacteria;Enterobacterales;Alteromonadaceae;Pseudoalteromonas;Pseudoalteromonas distincta	62.07	1.72	3142585	HAVOC	Proteobacteria	Prokaryote	MetaBAT v2:2.15	CheckM v2.4.0, GTDB-tk v1.3.0,GTDB database release 220
3300054696_127	3300054696	Bacteria;Pseudomonadota;Alphaproteobacteria;Rhodobacterales;Rhodobacteraceae	70.43	0.61	2192311	HAVOC	Proteobacteria	Prokaryote	MetaBAT v2:2.15	CheckM v2.4.0, GTDB-tk v1.3.0,GTDB database release 220
3300054696_133	3300054696	Bacteria;Bacteroidota;Bacteroidia;Cytophagales;Cyclobacteriaceae;JAOUOM01	70.54	0.3	2502170	HAVOC	Bacteroidetes	Prokaryote	MetaBAT v2:2.15	CheckM v2.4.0, GTDB-tk v1.3.0,GTDB database release 220
3300054696_134	3300054696	Bacteria;Bacteroidota;Bacteroidia;Cytophagales;Spirosomataceae;JANQUM01	81.2	0.6	3776064	HAVOC	Bacteroidetes	Prokaryote	MetaBAT v2:2.15	CheckM v2.4.0, GTDB-tk v1.3.0,GTDB database release 220
3300054696_135	3300054696	Bacteria;Pseudomonadota;Gammaproteobacteria;Pseudomonadales;Porticoccaceae;Porticoccus	76.2	0.62	1151687	HAVOC	Proteobacteria	Prokaryote	MetaBAT v2:2.15	CheckM v2.4.0, GTDB-tk v1.3.0,GTDB database release 220
3300054696_137	3300054696	Bacteria;Bacteroidota;Bacteroidia;Cytophagales;Spirosomataceae;Arcticibacterium	71.58	5.31	3069104	HAVOC	Bacteroidetes	Prokaryote	MetaBAT v2:2.15	CheckM v2.4.0, GTDB-tk v1.3.0,GTDB database release 220
3300054696_138	3300054696	Bacteria;Bacteroidota;Bacteroidia;Cytophagales;Cyclobacteriaceae;JAMZMI01	74.14	1.72	3922434	HAVOC	Bacteroidetes	Prokaryote	MetaBAT v2:2.15	CheckM v2.4.0, GTDB-tk v1.3.0,GTDB database release 220
3300054696_139	3300054696	Bacteria;Bacteroidota;Bacteroidia;NS11-12g;UBA9320;UBA9320	53.17	1.67	1293411	HAVOC	Bacteroidetes	Prokaryote	MetaBAT v2:2.15	CheckM v2.4.0, GTDB-tk v1.3.0,GTDB database release 220
3300054696_143	3300054696	Bacteria;Pseudomonadota;Gammaproteobacteria;Nitrosococcales;Methylophagaceae;GCA-002733105	50.86	0	1398869	HAVOC	Proteobacteria	Prokaryote	MetaBAT v2:2.15	CheckM v2.4.0, GTDB-tk v1.3.0,GTDB database release 220
3300054696_152	3300054696	Bacteria;Bacteroidota;Bacteroidia;Flavobacteriales;Cryomorphaceae;JAKVAV01	98.39	0	3441078	HAVOC	Bacteroidetes	Prokaryote	MetaBAT v2:2.15	CheckM v2.4.0, GTDB-tk v1.3.0,GTDB database release 220
3300054696_154	3300054696	Bacteria;Pseudomonadota;Gammaproteobacteria;Burkholderiales;Methylophilaceae;GCA-2401735	93.8	1.71	1959220	HAVOC	Proteobacteria	Prokaryote	MetaBAT v2:2.15	CheckM v2.4.0, GTDB-tk v1.3.0,GTDB database release 220
3300054696_155	3300054696	Bacteria;Bacteroidota;Bacteroidia;Flavobacteriales;UA16;JAQWQB01	55.65	0	1646611	HAVOC	Bacteroidetes	Prokaryote	MetaBAT v2:2.15	CheckM v2.4.0, GTDB-tk v1.3.0,GTDB database release 220
3300054696_156	3300054696	Bacteria;Bacteroidota;Bacteroidia;Cytophagales;Cyclobacteriaceae;JAMZMI01	82.44	2.38	4149846	HAVOC	Bacteroidetes	Prokaryote	MetaBAT v2:2.15	CheckM v2.4.0, GTDB-tk v1.3.0,GTDB database release 220
3300054696_157	3300054696	Bacteria;Bacteroidota;Bacteroidia;Cytophagales;Cyclobacteriaceae;Marinoscillum	77.45	1.79	2843452	HAVOC	Bacteroidetes	Prokaryote	MetaBAT v2:2.15	CheckM v2.4.0, GTDB-tk v1.3.0,GTDB database release 220
3300054696_158	3300054696	Bacteria;Pseudomonadota;Gammaproteobacteria;Enterobacterales;Alteromonadaceae;Rheinheimera;Rheinheimera aquimaris	83.78	0.42	3321886	HAVOC	Proteobacteria	Prokaryote	MetaBAT v2:2.15	CheckM v2.4.0, GTDB-tk v1.3.0,GTDB database release 220
3300054696_159	3300054696	Bacteria;Pseudomonadota;Gammaproteobacteria;Enterobacterales;Alteromonadaceae;Paraglaciecola	85.11	2.87	3689796	HAVOC	Proteobacteria	Prokaryote	MetaBAT v2:2.15	CheckM v2.4.0, GTDB-tk v1.3.0,GTDB database release 220
3300054696_160	3300054696	Bacteria;Pseudomonadota;Gammaproteobacteria;Pseudomonadales;Pseudohongiellaceae;UBA9145;UBA9145 sp027592275	86.27	1.3	3267664	HAVOC	Proteobacteria	Prokaryote	MetaBAT v2:2.15	CheckM v2.4.0, GTDB-tk v1.3.0,GTDB database release 220
3300054696_161	3300054696	Bacteria;Pseudomonadota;Gammaproteobacteria;Granulosicoccales;Granulosicoccaceae;Granulosicoccus	90.74	5.74	5363799	HAVOC	Proteobacteria	Prokaryote	MetaBAT v2:2.15	CheckM v2.4.0, GTDB-tk v1.3.0,GTDB database release 220
3300054696_167	3300054696	Bacteria;Bacteroidota;Bacteroidia;Flavobacteriales;Flavobacteriaceae;Sediminicola	88.61	0.76	2801393	HAVOC	Bacteroidetes	Prokaryote	MetaBAT v2:2.15	CheckM v2.4.0, GTDB-tk v1.3.0,GTDB database release 220
3300054696_169	3300054696	Bacteria;Pseudomonadota;Gammaproteobacteria;Pseudomonadales;Azotimanducaceae_A	85.27	7.1	4633131	HAVOC	Proteobacteria	Prokaryote	MetaBAT v2:2.15	CheckM v2.4.0, GTDB-tk v1.3.0,GTDB database release 220
3300054696_170	3300054696	Bacteria;Pseudomonadota;Gammaproteobacteria;Pseudomonadales;Azotimanducaceae_A;UBA9659	67.07	3.4	3965607	HAVOC	Proteobacteria	Prokaryote	MetaBAT v2:2.15	CheckM v2.4.0, GTDB-tk v1.3.0,GTDB database release 220
3300054696_172	3300054696	Bacteria;Bacteroidota;Bacteroidia;Cytophagales;Cyclobacteriaceae;Algoriphagus	92.82	3.07	3868674	HAVOC	Bacteroidetes	Prokaryote	MetaBAT v2:2.15	CheckM v2.4.0, GTDB-tk v1.3.0,GTDB database release 220
3300054696_175	3300054696	Bacteria;Pseudomonadota;Gammaproteobacteria;Enterobacterales;Alteromonadaceae;Glaciecola	94.14	2.41	3509728	HAVOC	Proteobacteria	Prokaryote	MetaBAT v2:2.15	CheckM v2.4.0, GTDB-tk v1.3.0,GTDB database release 220
3300054696_176	3300054696	Bacteria;Pseudomonadota;Gammaproteobacteria;Pseudomonadales;Cellvibrionaceae	88.82	1.27	1998618	HAVOC	Proteobacteria	Prokaryote	MetaBAT v2:2.15	CheckM v2.4.0, GTDB-tk v1.3.0,GTDB database release 220
3300054696_178	3300054696	Bacteria;Pseudomonadota;Gammaproteobacteria;JAPPPA01;JAPPPA01	70.69	0.86	1999785	HAVOC	Proteobacteria	Prokaryote	MetaBAT v2:2.15	CheckM v2.4.0, GTDB-tk v1.3.0,GTDB database release 220
3300054696_18	3300054696	Bacteria;Pseudomonadota;Alphaproteobacteria;Rhodobacterales;Rhodobacteraceae;Dinoroseobacter	68.1	0.86	2714106	HAVOC	Proteobacteria	Prokaryote	MetaBAT v2:2.15	CheckM v2.4.0, GTDB-tk v1.3.0,GTDB database release 220
3300054696_181	3300054696	Bacteria;Bacteroidota;Bacteroidia;Chitinophagales;Saprospiraceae;Neolewinella;Neolewinella sp026421165	72.75	0	3399031	HAVOC	Bacteroidetes	Prokaryote	MetaBAT v2:2.15	CheckM v2.4.0, GTDB-tk v1.3.0,GTDB database release 220
3300054696_182	3300054696	Bacteria;Bacteroidota;Bacteroidia;Flavobacteriales;Parvicellaceae;Parvicella	72.47	4.3	3879450	HAVOC	Bacteroidetes	Prokaryote	MetaBAT v2:2.15	CheckM v2.4.0, GTDB-tk v1.3.0,GTDB database release 220
3300054696_183	3300054696	Bacteria;Pseudomonadota;Gammaproteobacteria;Pseudomonadales;Nitrincolaceae;ASP10-02a	68.97	0.86	1804126	HAVOC	Proteobacteria	Prokaryote	MetaBAT v2:2.15	CheckM v2.4.0, GTDB-tk v1.3.0,GTDB database release 220
3300054696_188	3300054696	Bacteria;Patescibacteria;JAEDAM01;BD1-5;UBA6164;CALLPO01	73.67	1.12	1080301	HAVOC	unknown/other	Prokaryote	MetaBAT v2:2.15	CheckM v2.4.0, GTDB-tk v1.3.0,GTDB database release 220
3300054696_190	3300054696	Bacteria;Pseudomonadota;Gammaproteobacteria;Pseudomonadales;Azotimanducaceae_A;UBA4582	59.66	0	2482282	HAVOC	Proteobacteria	Prokaryote	MetaBAT v2:2.15	CheckM v2.4.0, GTDB-tk v1.3.0,GTDB database release 220
3300054696_193	3300054696	Eukaryota; Bacillariophyta; Bacillariophyceae; Bacillariales; Bacillariaceae	61.82	4.27	19788237	HAVOC	Bacillariophyta	Eukaryote	MetaBAT v2:2.15	EukCC version 2.1.2, eukcc2_db_ver_1.2
3300054696_199	3300054696	Bacteria;Bacteroidota;Bacteroidia;Cytophagales;Cyclobacteriaceae;Marivirga	78.68	2.83	2931443	HAVOC	Bacteroidetes	Prokaryote	MetaBAT v2:2.15	CheckM v2.4.0, GTDB-tk v1.3.0,GTDB database release 220
3300054696_205	3300054696	Bacteria;Pseudomonadota;Alphaproteobacteria;Rhodobacterales;Rhodobacteraceae	76.53	0.2	3421051	HAVOC	Proteobacteria	Prokaryote	MetaBAT v2:2.15	CheckM v2.4.0, GTDB-tk v1.3.0,GTDB database release 220
3300054696_25	3300054696	Bacteria;Verrucomicrobiota;Verrucomicrobiae;Verrucomicrobiales;Akkermansiaceae;SW10	50	0	2436473	HAVOC	Verrucomicrobia	Prokaryote	MetaBAT v2:2.15	CheckM v2.4.0, GTDB-tk v1.3.0,GTDB database release 220
3300054696_33	3300054696	Bacteria;Pseudomonadota;Alphaproteobacteria;Rhodobacterales;Rhodobacteraceae;Sulfitobacter;Sulfitobacter sp013139555	59.48	0	3393121	HAVOC	Proteobacteria	Prokaryote	MetaBAT v2:2.15	CheckM v2.4.0, GTDB-tk v1.3.0,GTDB database release 220
3300054696_39	3300054696	Bacteria;Pseudomonadota;Gammaproteobacteria;Pseudomonadales;Azotimanducaceae_A	78.1	5.91	4000792	HAVOC	Proteobacteria	Prokaryote	MetaBAT v2:2.15	CheckM v2.4.0, GTDB-tk v1.3.0,GTDB database release 220
3300054696_41	3300054696	Bacteria;Bacteroidota;Bacteroidia;Flavobacteriales;ECT2AJA-044	84.48	9.94	1640795	HAVOC	Bacteroidetes	Prokaryote	MetaBAT v2:2.15	CheckM v2.4.0, GTDB-tk v1.3.0,GTDB database release 220
3300054696_49	3300054696	Bacteria;Bacteroidota;Bacteroidia;Flavobacteriales;Flavobacteriaceae;Nonlabens;Nonlabens sp002831625	86.53	1.98	2288474	HAVOC	Bacteroidetes	Prokaryote	MetaBAT v2:2.15	CheckM v2.4.0, GTDB-tk v1.3.0,GTDB database release 220
3300054696_50	3300054696	Bacteria;Bacteroidota;Bacteroidia;Cytophagales;Cyclobacteriaceae;Roseivirga;Roseivirga sp002477595	83.88	2.43	3255898	HAVOC	Bacteroidetes	Prokaryote	MetaBAT v2:2.15	CheckM v2.4.0, GTDB-tk v1.3.0,GTDB database release 220
3300054696_53	3300054696	Bacteria;Planctomycetota;UBA1135;UBA2386;UBA2386;GCA-2684655	87.73	0	5778774	HAVOC	Planctomycetes	Prokaryote	MetaBAT v2:2.15	CheckM v2.4.0, GTDB-tk v1.3.0,GTDB database release 220
3300054696_57	3300054696	Bacteria;Pseudomonadota;Alphaproteobacteria;Rhodobacterales;Rhodobacteraceae	96.47	1.73	4023425	HAVOC	Proteobacteria	Prokaryote	MetaBAT v2:2.15	CheckM v2.4.0, GTDB-tk v1.3.0,GTDB database release 220
3300054696_62	3300054696	Bacteria;Planctomycetota;UBA1135;UBA1135;GCA-002686595;GCA-2862085	87.1	0.6	5833568	HAVOC	Planctomycetes	Prokaryote	MetaBAT v2:2.15	CheckM v2.4.0, GTDB-tk v1.3.0,GTDB database release 220
3300054696_64	3300054696	Bacteria;Verrucomicrobiota;Verrucomicrobiae;Opitutales;Coraliomargaritaceae;Lentimonas	78.89	0.68	1941556	HAVOC	Verrucomicrobia	Prokaryote	MetaBAT v2:2.15	CheckM v2.4.0, GTDB-tk v1.3.0,GTDB database release 220
3300054696_68	3300054696	Bacteria;Pseudomonadota;Alphaproteobacteria;Sphingomonadales;Sphingomonadaceae;Parasphingorhabdus;Parasphingorhabdus sp018067055	55.06	0.41	2375577	HAVOC	Proteobacteria	Prokaryote	MetaBAT v2:2.15	CheckM v2.4.0, GTDB-tk v1.3.0,GTDB database release 220
3300054696_7	3300054696	Bacteria;Pseudomonadota;Gammaproteobacteria;Pseudomonadales;Porticoccaceae;HTCC2207;HTCC2207 sp905182855	63.79	0	1561797	HAVOC	Proteobacteria	Prokaryote	MetaBAT v2:2.15	CheckM v2.4.0, GTDB-tk v1.3.0,GTDB database release 220
3300054696_70	3300054696	Archaea;Nanoarchaeota;Nanoarchaeia;Woesearchaeales;UBA583;UBA583	67.29	0.47	1087135	HAVOC	unknown/other	Prokaryote	MetaBAT v2:2.15	CheckM v2.4.0, GTDB-tk v1.3.0,GTDB database release 220
3300054696_73	3300054696	Bacteria;Pseudomonadota;Gammaproteobacteria;Pseudomonadales;Pseudohongiellaceae;UBA9145	95	2.41	3792731	HAVOC	Proteobacteria	Prokaryote	MetaBAT v2:2.15	CheckM v2.4.0, GTDB-tk v1.3.0,GTDB database release 220
3300054696_74	3300054696	Bacteria;Pseudomonadota;Gammaproteobacteria;Pseudomonadales;Oleiphilaceae;PZPK01	63.79	6.9	2293147	HAVOC	Proteobacteria	Prokaryote	MetaBAT v2:2.15	CheckM v2.4.0, GTDB-tk v1.3.0,GTDB database release 220
3300054696_79	3300054696	Bacteria;Pseudomonadota;Gammaproteobacteria;Enterobacterales;Alteromonadaceae;Alteromonas;Alteromonas macleodii	85.74	1.36	3599351	HAVOC	Proteobacteria	Prokaryote	MetaBAT v2:2.15	CheckM v2.4.0, GTDB-tk v1.3.0,GTDB database release 220
3300054696_80	3300054696	Bacteria;Bacteroidota;Bacteroidia;UBA10329;UBA10329;UBA10329	63.9	0.71	2039642	HAVOC	Bacteroidetes	Prokaryote	MetaBAT v2:2.15	CheckM v2.4.0, GTDB-tk v1.3.0,GTDB database release 220
3300054696_91	3300054696	Bacteria;Bacteroidota;Bacteroidia;Cytophagales;Cyclobacteriaceae	58.62	9.48	5062504	HAVOC	Bacteroidetes	Prokaryote	MetaBAT v2:2.15	CheckM v2.4.0, GTDB-tk v1.3.0,GTDB database release 220
3300054696_92	3300054696	Bacteria;Pseudomonadota;Gammaproteobacteria;Pseudomonadales;Azotimanducaceae_A;UBA4582	61.21	3.45	2720521	HAVOC	Proteobacteria	Prokaryote	MetaBAT v2:2.15	CheckM v2.4.0, GTDB-tk v1.3.0,GTDB database release 220
3300054697_10	3300054697	Bacteria;Pseudomonadota;Gammaproteobacteria;Pseudomonadales;Porticoccaceae;HTCC2207;HTCC2207 sp905181925	70.85	1.72	1835753	HAVOC	Proteobacteria	Prokaryote	MetaBAT v2:2.15	CheckM v2.4.0, GTDB-tk v1.3.0,GTDB database release 220
3300054697_106	3300054697	Bacteria;Bacteroidota;Bacteroidia;Flavobacteriales;Flavobacteriaceae;Flavobacterium	56.21	1.72	1878062	HAVOC	Bacteroidetes	Prokaryote	MetaBAT v2:2.15	CheckM v2.4.0, GTDB-tk v1.3.0,GTDB database release 220
3300054697_109	3300054697	Bacteria;Pseudomonadota;Gammaproteobacteria;Burkholderiales;Burkholderiaceae;Rhodoferax	68.79	0.86	2523145	HAVOC	Proteobacteria	Prokaryote	MetaBAT v2:2.15	CheckM v2.4.0, GTDB-tk v1.3.0,GTDB database release 220
3300054697_110	3300054697	Bacteria;Bacteroidota;Bacteroidia;Flavobacteriales;CALLUQ01	54.48	0	2750829	HAVOC	Bacteroidetes	Prokaryote	MetaBAT v2:2.15	CheckM v2.4.0, GTDB-tk v1.3.0,GTDB database release 220
3300054697_111	3300054697	Bacteria;Pseudomonadota;Gammaproteobacteria;Pseudomonadales;Nitrincolaceae;ASP10-02a;ASP10-02a sp905182035	76.72	1.72	2122829	HAVOC	Proteobacteria	Prokaryote	MetaBAT v2:2.15	CheckM v2.4.0, GTDB-tk v1.3.0,GTDB database release 220
3300054697_112	3300054697	Eukaryota; Chlorophyta; Mamiellophyceae; Mamiellales; Mamiellaceae; Micromonas	83.8	0.2	18613646	HAVOC	Chlorophyta	Eukaryote	MetaBAT v2:2.15	EukCC version 2.1.2, eukcc2_db_ver_1.2
3300054697_123	3300054697	Bacteria;Pseudomonadota;Alphaproteobacteria;UBA1280;UBA2136	64.85	0	1024485	HAVOC	Proteobacteria	Prokaryote	MetaBAT v2:2.15	CheckM v2.4.0, GTDB-tk v1.3.0,GTDB database release 220
3300054697_135	3300054697	Bacteria;Pseudomonadota;Gammaproteobacteria;Enterobacterales;Alteromonadaceae;Pseudoalteromonas;Pseudoalteromonas distincta	88.33	2.5	3832944	HAVOC	Proteobacteria	Prokaryote	MetaBAT v2:2.15	CheckM v2.4.0, GTDB-tk v1.3.0,GTDB database release 220
3300054697_138	3300054697	Bacteria;Pseudomonadota;Gammaproteobacteria;Pseudomonadales;Moraxellaceae;Psychrobacter;Psychrobacter glaciei	75.69	0	2293951	HAVOC	Proteobacteria	Prokaryote	MetaBAT v2:2.15	CheckM v2.4.0, GTDB-tk v1.3.0,GTDB database release 220
3300054697_141	3300054697	Bacteria;Pseudomonadota;Gammaproteobacteria;Pseudomonadales;DSM-6294;Bermanella	51.72	1.72	3111393	HAVOC	Proteobacteria	Prokaryote	MetaBAT v2:2.15	CheckM v2.4.0, GTDB-tk v1.3.0,GTDB database release 220
3300054697_145	3300054697	Bacteria;Pseudomonadota;Gammaproteobacteria;Pseudomonadales;Porticoccaceae;HTCC2207;HTCC2207 sp905182855	81.24	0.74	1927594	HAVOC	Proteobacteria	Prokaryote	MetaBAT v2:2.15	CheckM v2.4.0, GTDB-tk v1.3.0,GTDB database release 220
3300054697_15	3300054697	Bacteria;Pseudomonadota;Gammaproteobacteria;Enterobacterales;Alteromonadaceae;Pseudoalteromonas;Pseudoalteromonas tetraodonis	50.34	0.17	1731533	HAVOC	Proteobacteria	Prokaryote	MetaBAT v2:2.15	CheckM v2.4.0, GTDB-tk v1.3.0,GTDB database release 220
3300054697_27	3300054697	Bacteria;Pseudomonadota;Gammaproteobacteria;JAPPPA01;JAPPPA01	58.78	0	1488623	HAVOC	Proteobacteria	Prokaryote	MetaBAT v2:2.15	CheckM v2.4.0, GTDB-tk v1.3.0,GTDB database release 220
3300054697_33	3300054697	Bacteria;Pseudomonadota;Gammaproteobacteria;Pseudomonadales;DSM-21967;Oceanicoccus	53.45	1.72	3589589	HAVOC	Proteobacteria	Prokaryote	MetaBAT v2:2.15	CheckM v2.4.0, GTDB-tk v1.3.0,GTDB database release 220
3300054697_34	3300054697	Bacteria;Patescibacteria;Gracilibacteria;UBA1369;2-02-FULL-48-14;WFTC01	66.72	1.49	894775	HAVOC	unknown/other	Prokaryote	MetaBAT v2:2.15	CheckM v2.4.0, GTDB-tk v1.3.0,GTDB database release 220
3300054697_35	3300054697	Bacteria;Pseudomonadota;Gammaproteobacteria;GCA-001735895;GCA-001735895;GCA-001735895	59.09	0	3551020	HAVOC	Proteobacteria	Prokaryote	MetaBAT v2:2.15	CheckM v2.4.0, GTDB-tk v1.3.0,GTDB database release 220
3300054697_37	3300054697	Bacteria;Pseudomonadota;Alphaproteobacteria;Rhizobiales;Xanthobacteraceae;Bradyrhizobium;Bradyrhizobium sp003020075	73.61	0.69	5934815	HAVOC	Proteobacteria	Prokaryote	MetaBAT v2:2.15	CheckM v2.4.0, GTDB-tk v1.3.0,GTDB database release 220
3300054697_47	3300054697	Bacteria;Pseudomonadota;Gammaproteobacteria;Burkholderiales;Burkholderiaceae;CAILRJ01	75	0	4000296	HAVOC	Proteobacteria	Prokaryote	MetaBAT v2:2.15	CheckM v2.4.0, GTDB-tk v1.3.0,GTDB database release 220
3300054697_49	3300054697	Bacteria;Bacteroidota;Bacteroidia;Cytophagales;Spirosomataceae;JANQUM01	91.34	1.49	4144278	HAVOC	Bacteroidetes	Prokaryote	MetaBAT v2:2.15	CheckM v2.4.0, GTDB-tk v1.3.0,GTDB database release 220
3300054697_51	3300054697	Bacteria;Actinomycetota;Acidimicrobiia;Acidimicrobiales;Ilumatobacteraceae;Ilumatobacter_A	58.42	2.99	2420470	HAVOC	Actinobacteria	Prokaryote	MetaBAT v2:2.15	CheckM v2.4.0, GTDB-tk v1.3.0,GTDB database release 220
3300054697_57	3300054697	Bacteria;Pseudomonadota;Gammaproteobacteria;Enterobacterales;Alteromonadaceae;Cognaticolwellia;Cognaticolwellia sp003061515	56.9	1.72	3016075	HAVOC	Proteobacteria	Prokaryote	MetaBAT v2:2.15	CheckM v2.4.0, GTDB-tk v1.3.0,GTDB database release 220
3300054697_62	3300054697	Bacteria;Myxococcota;UBA796;UBA796;CAJQPC01;CAJQPC01	58.93	0	5522530	HAVOC	unknown/other	Prokaryote	MetaBAT v2:2.15	CheckM v2.4.0, GTDB-tk v1.3.0,GTDB database release 220
3300054697_68	3300054697	Bacteria;Actinomycetota;Nitriliruptoria;Nitriliruptorales;Nitriliruptoraceae	55.9	0.85	1690330	HAVOC	Actinobacteria	Prokaryote	MetaBAT v2:2.15	CheckM v2.4.0, GTDB-tk v1.3.0,GTDB database release 220
3300054697_70	3300054697	Bacteria;Bacteroidota;Bacteroidia;Sphingobacteriales	73.49	0	1890244	HAVOC	Bacteroidetes	Prokaryote	MetaBAT v2:2.15	CheckM v2.4.0, GTDB-tk v1.3.0,GTDB database release 220
3300054697_75	3300054697	Bacteria;Pseudomonadota;Gammaproteobacteria;Enterobacterales;Psychromonadaceae;Psychromonas	57.93	0	2575098	HAVOC	Proteobacteria	Prokaryote	MetaBAT v2:2.15	CheckM v2.4.0, GTDB-tk v1.3.0,GTDB database release 220
3300054697_76	3300054697	Bacteria;Bacteroidota;Bacteroidia;Flavobacteriales;Crocinitomicaceae;UBA2040	64.66	6.9	1589954	HAVOC	Bacteroidetes	Prokaryote	MetaBAT v2:2.15	CheckM v2.4.0, GTDB-tk v1.3.0,GTDB database release 220
3300054697_77	3300054697	Bacteria;Actinomycetota;Actinomycetes;Actinomycetales;Microbacteriaceae;Aquiluna;Aquiluna sp913057795	52.63	0	662201	HAVOC	Actinobacteria	Prokaryote	MetaBAT v2:2.15	CheckM v2.4.0, GTDB-tk v1.3.0,GTDB database release 220
3300054697_8	3300054697	Bacteria;Patescibacteria;Paceibacteria;UBA9973;GCA-2747955;GCA-2747955	74.62	1.12	545580	HAVOC	unknown/other	Prokaryote	MetaBAT v2:2.15	CheckM v2.4.0, GTDB-tk v1.3.0,GTDB database release 220
3300054697_80	3300054697	Bacteria;Pseudomonadota;Gammaproteobacteria;Burkholderiales;Burkholderiaceae;CAILRJ01	90.65	0.47	4190801	HAVOC	Proteobacteria	Prokaryote	MetaBAT v2:2.15	CheckM v2.4.0, GTDB-tk v1.3.0,GTDB database release 220
3300054697_83	3300054697	Bacteria;Pseudomonadota;Alphaproteobacteria;Sphingomonadales;Sphingomonadaceae;Parasphingorhabdus;Parasphingorhabdus sp018067055	71.1	0.41	2947499	HAVOC	Proteobacteria	Prokaryote	MetaBAT v2:2.15	CheckM v2.4.0, GTDB-tk v1.3.0,GTDB database release 220
3300054697_84	3300054697	Bacteria;Pseudomonadota;Gammaproteobacteria;Enterobacterales;Alteromonadaceae;Paraglaciecola;Paraglaciecola psychrophila	53.45	0	3071272	HAVOC	Proteobacteria	Prokaryote	MetaBAT v2:2.15	CheckM v2.4.0, GTDB-tk v1.3.0,GTDB database release 220
3300054697_88	3300054697	Bacteria;Pseudomonadota;Gammaproteobacteria;Pseudomonadales;DSM-21967;Oceanicoccus	67.59	0	3811231	HAVOC	Proteobacteria	Prokaryote	MetaBAT v2:2.15	CheckM v2.4.0, GTDB-tk v1.3.0,GTDB database release 220
3300054697_90	3300054697	Bacteria;Pseudomonadota;Gammaproteobacteria;Pseudomonadales;DSM-6294;Bermanella	93.94	5.63	3798103	HAVOC	Proteobacteria	Prokaryote	MetaBAT v2:2.15	CheckM v2.4.0, GTDB-tk v1.3.0,GTDB database release 220
3300054697_92	3300054697	Bacteria;Pseudomonadota;Gammaproteobacteria;Pseudomonadales;Spongiibacteraceae;Litorivivens	63.79	0	2656386	HAVOC	Proteobacteria	Prokaryote	MetaBAT v2:2.15	CheckM v2.4.0, GTDB-tk v1.3.0,GTDB database release 220
3300054697_94	3300054697	Bacteria;Pseudomonadota;Gammaproteobacteria;Pseudomonadales;Azotimanducaceae_A	51.72	6.9	3019426	HAVOC	Proteobacteria	Prokaryote	MetaBAT v2:2.15	CheckM v2.4.0, GTDB-tk v1.3.0,GTDB database release 220
3300054697_98	3300054697	Bacteria;Pseudomonadota;Gammaproteobacteria;GCA-001735895;GCA-001735895;GCA-001735895	52.59	1.72	2472425	HAVOC	Proteobacteria	Prokaryote	MetaBAT v2:2.15	CheckM v2.4.0, GTDB-tk v1.3.0,GTDB database release 220
3300054698_100	3300054698	Bacteria;Bacteroidota;Bacteroidia;Cytophagales;Cyclobacteriaceae;JAOUOM01	89.43	2.38	3235804	HAVOC	Bacteroidetes	Prokaryote	MetaBAT v2:2.15	CheckM v2.4.0, GTDB-tk v1.3.0,GTDB database release 220
3300054698_101	3300054698	Bacteria;Pseudomonadota;Alphaproteobacteria;SMXQ01;SMXQ01	78.64	0.5	2209484	HAVOC	Proteobacteria	Prokaryote	MetaBAT v2:2.15	CheckM v2.4.0, GTDB-tk v1.3.0,GTDB database release 220
3300054698_109	3300054698	Bacteria;Pseudomonadota;Gammaproteobacteria;Woeseiales;Woeseiaceae;QNFK01	63.79	2.44	2319047	HAVOC	Proteobacteria	Prokaryote	MetaBAT v2:2.15	CheckM v2.4.0, GTDB-tk v1.3.0,GTDB database release 220
3300054698_11	3300054698	Bacteria;Verrucomicrobiota;Verrucomicrobiae;Opitutales;Opitutaceae;Pelagisphaera	94.14	5.43	5486460	HAVOC	Verrucomicrobia	Prokaryote	MetaBAT v2:2.15	CheckM v2.4.0, GTDB-tk v1.3.0,GTDB database release 220
3300054698_112	3300054698	Bacteria;Actinomycetota;Acidimicrobiia;Acidimicrobiales;Poriferisodaliceae	51.85	0	1644999	HAVOC	Actinobacteria	Prokaryote	MetaBAT v2:2.15	CheckM v2.4.0, GTDB-tk v1.3.0,GTDB database release 220
3300054698_12	3300054698	Bacteria;Pseudomonadota;Gammaproteobacteria;Enterobacterales;Alteromonadaceae;Rheinheimera;Rheinheimera aquimaris	93.73	0.25	3906030	HAVOC	Proteobacteria	Prokaryote	MetaBAT v2:2.15	CheckM v2.4.0, GTDB-tk v1.3.0,GTDB database release 220
3300054698_121	3300054698	Bacteria;Verrucomicrobiota;Kiritimatiellia;UBA8416;JAPKCZ01;JAPKCZ01	72.73	1.09	3509436	HAVOC	Verrucomicrobia	Prokaryote	MetaBAT v2:2.15	CheckM v2.4.0, GTDB-tk v1.3.0,GTDB database release 220
3300054698_122	3300054698	Bacteria;Bacteroidota;Bacteroidia;NS11-12g;UBA9320;UBA987	69.39	2.49	2270462	HAVOC	Bacteroidetes	Prokaryote	MetaBAT v2:2.15	CheckM v2.4.0, GTDB-tk v1.3.0,GTDB database release 220
3300054698_124	3300054698	Bacteria;Pseudomonadota;Gammaproteobacteria;Enterobacterales;GCA-2746155;GCA-2746155	62.07	0	2543480	HAVOC	Proteobacteria	Prokaryote	MetaBAT v2:2.15	CheckM v2.4.0, GTDB-tk v1.3.0,GTDB database release 220
3300054698_126	3300054698	Bacteria;Pseudomonadota;Alphaproteobacteria;Rhizobiales;Xanthobacteraceae;Bradyrhizobium;Bradyrhizobium sp003020075	98.77	0.28	7251805	HAVOC	Proteobacteria	Prokaryote	MetaBAT v2:2.15	CheckM v2.4.0, GTDB-tk v1.3.0,GTDB database release 220
3300054698_129	3300054698	Bacteria;Pseudomonadota;Alphaproteobacteria;MPNO01;UBA830;UBA830	83.33	9.29	4356150	HAVOC	Proteobacteria	Prokaryote	MetaBAT v2:2.15	CheckM v2.4.0, GTDB-tk v1.3.0,GTDB database release 220
3300054698_130	3300054698	Bacteria;Pseudomonadota;Gammaproteobacteria;GCA-001735895;GCA-001735895;GCA-001735895	84.34	7.35	4478722	HAVOC	Proteobacteria	Prokaryote	MetaBAT v2:2.15	CheckM v2.4.0, GTDB-tk v1.3.0,GTDB database release 220
3300054698_131	3300054698	Bacteria;Planctomycetota;Planctomycetia;Pirellulales;Pirellulaceae	73.7	0.11	7414865	HAVOC	Planctomycetes	Prokaryote	MetaBAT v2:2.15	CheckM v2.4.0, GTDB-tk v1.3.0,GTDB database release 220
3300054698_133	3300054698	Bacteria;Pseudomonadota;Alphaproteobacteria;Rhodobacterales;Rhodobacteraceae;Yoonia	75.07	8.64	4534204	HAVOC	Proteobacteria	Prokaryote	MetaBAT v2:2.15	CheckM v2.4.0, GTDB-tk v1.3.0,GTDB database release 220
3300054698_134	3300054698	Bacteria;Bacteroidota;Bacteroidia;NS11-12g;UBA9320	71.5	6.35	2344743	HAVOC	Bacteroidetes	Prokaryote	MetaBAT v2:2.15	CheckM v2.4.0, GTDB-tk v1.3.0,GTDB database release 220
3300054698_137	3300054698	Bacteria;Bacteroidota;Rhodothermia;Rhodothermales;UBA10348;JABDJZ01	96.72	3.92	4497892	HAVOC	Bacteroidetes	Prokaryote	MetaBAT v2:2.15	CheckM v2.4.0, GTDB-tk v1.3.0,GTDB database release 220
3300054698_139	3300054698	Bacteria;Planctomycetota;UBA1135;UBA1135;GCA-002686595	78.98	0.57	4335301	HAVOC	Planctomycetes	Prokaryote	MetaBAT v2:2.15	CheckM v2.4.0, GTDB-tk v1.3.0,GTDB database release 220
3300054698_141	3300054698	Bacteria;Pseudomonadota;Gammaproteobacteria;Enterobacterales;Alteromonadaceae;JALJPB01	55.17	1.72	1734088	HAVOC	Proteobacteria	Prokaryote	MetaBAT v2:2.15	CheckM v2.4.0, GTDB-tk v1.3.0,GTDB database release 220
3300054698_143	3300054698	Bacteria;Verrucomicrobiota;Verrucomicrobiae;Limisphaerales;GCA-2715965	93.61	2.36	5932968	HAVOC	Verrucomicrobia	Prokaryote	MetaBAT v2:2.15	CheckM v2.4.0, GTDB-tk v1.3.0,GTDB database release 220
3300054698_144	3300054698	Bacteria;Pseudomonadota;Gammaproteobacteria;Pseudomonadales;Nitrincolaceae;ASP10-02a;ASP10-02a sp028825405	61.21	0	1582458	HAVOC	Proteobacteria	Prokaryote	MetaBAT v2:2.15	CheckM v2.4.0, GTDB-tk v1.3.0,GTDB database release 220
3300054698_145	3300054698	Bacteria;Pseudomonadota;Alphaproteobacteria;Rhizobiales;Hyphomicrobiaceae;CAJQQK01;CAJQQK01 sp905480435	84.74	2.77	4524520	HAVOC	Proteobacteria	Prokaryote	MetaBAT v2:2.15	CheckM v2.4.0, GTDB-tk v1.3.0,GTDB database release 220
3300054698_147	3300054698	Bacteria;Planctomycetota;UBA1135;UBA1135;GCA-002686595;N075bin59	93.34	1.25	5284175	HAVOC	Planctomycetes	Prokaryote	MetaBAT v2:2.15	CheckM v2.4.0, GTDB-tk v1.3.0,GTDB database release 220
3300054698_149	3300054698	Bacteria;Pseudomonadota;Gammaproteobacteria;Pseudomonadales;Halieaceae;CALJGI01	89.03	2.86	3799459	HAVOC	Proteobacteria	Prokaryote	MetaBAT v2:2.15	CheckM v2.4.0, GTDB-tk v1.3.0,GTDB database release 220
3300054698_15	3300054698	Bacteria;Verrucomicrobiota;Kiritimatiellia;SS1-B-03-39;UBA6053;JAPYUI01	73.45	0	6047497	HAVOC	Verrucomicrobia	Prokaryote	MetaBAT v2:2.15	CheckM v2.4.0, GTDB-tk v1.3.0,GTDB database release 220
3300054698_155	3300054698	Bacteria;Planctomycetota;Phycisphaerae;Phycisphaerales;UBA1924	97.73	0	3380277	HAVOC	Planctomycetes	Prokaryote	MetaBAT v2:2.15	CheckM v2.4.0, GTDB-tk v1.3.0,GTDB database release 220
3300054698_158	3300054698	Bacteria;Verrucomicrobiota;Verrucomicrobiae;Verrucomicrobiales;DEV007	96.6	3.56	7835483	HAVOC	Verrucomicrobia	Prokaryote	MetaBAT v2:2.15	CheckM v2.4.0, GTDB-tk v1.3.0,GTDB database release 220
3300054698_159	3300054698	Bacteria;Pseudomonadota;Gammaproteobacteria;Enterobacterales;Alteromonadaceae;Alteromonas;Alteromonas macleodii	97.41	7.59	4450272	HAVOC	Proteobacteria	Prokaryote	MetaBAT v2:2.15	CheckM v2.4.0, GTDB-tk v1.3.0,GTDB database release 220
3300054698_160	3300054698	Bacteria;Planctomycetota;Planctomycetia;Pirellulales;Pirellulaceae;UWMA-0346	89.05	3.05	8510704	HAVOC	Planctomycetes	Prokaryote	MetaBAT v2:2.15	CheckM v2.4.0, GTDB-tk v1.3.0,GTDB database release 220
3300054698_161	3300054698	Bacteria;Pseudomonadota;Gammaproteobacteria;Ga0077536;Ga0077536;UBA11873	96.04	5.49	5606923	HAVOC	Proteobacteria	Prokaryote	MetaBAT v2:2.15	CheckM v2.4.0, GTDB-tk v1.3.0,GTDB database release 220
3300054698_162	3300054698	Bacteria;Pseudomonadota;Gammaproteobacteria;Xanthomonadales;SZUA-36;JABDJL01	84.71	3.76	2767884	HAVOC	Proteobacteria	Prokaryote	MetaBAT v2:2.15	CheckM v2.4.0, GTDB-tk v1.3.0,GTDB database release 220
3300054698_163	3300054698	Bacteria;Pseudomonadota;Gammaproteobacteria;UBA4486;UBA4486;SMWN01	88.94	2.8	2208465	HAVOC	Proteobacteria	Prokaryote	MetaBAT v2:2.15	CheckM v2.4.0, GTDB-tk v1.3.0,GTDB database release 220
3300054698_165	3300054698	Bacteria;Verrucomicrobiota;Verrucomicrobiae;Verrucomicrobiales;DEV007;JAACDM01	91.41	0.71	6484646	HAVOC	Verrucomicrobia	Prokaryote	MetaBAT v2:2.15	CheckM v2.4.0, GTDB-tk v1.3.0,GTDB database release 220
3300054698_166	3300054698	Bacteria;Myxococcota;UBA796;UBA796;GCA-2862545;GCA-2862545	89.53	2.63	8519615	HAVOC	unknown/other	Prokaryote	MetaBAT v2:2.15	CheckM v2.4.0, GTDB-tk v1.3.0,GTDB database release 220
3300054698_168	3300054698	Bacteria;Pseudomonadota;Gammaproteobacteria;UBA4486;UBA4486;UBA7359	83.33	2.54	2213033	HAVOC	Proteobacteria	Prokaryote	MetaBAT v2:2.15	CheckM v2.4.0, GTDB-tk v1.3.0,GTDB database release 220
3300054698_17	3300054698	Bacteria;Myxococcota;UBA9042;GCA-2863065;GCA-2863065	69.6	6.83	6456337	HAVOC	unknown/other	Prokaryote	MetaBAT v2:2.15	CheckM v2.4.0, GTDB-tk v1.3.0,GTDB database release 220
3300054698_171	3300054698	Bacteria;Pseudomonadota;Gammaproteobacteria;Enterobacterales;GCA-2746155;GCA-2746155	58.62	2.59	2890013	HAVOC	Proteobacteria	Prokaryote	MetaBAT v2:2.15	CheckM v2.4.0, GTDB-tk v1.3.0,GTDB database release 220
3300054698_172	3300054698	Bacteria;Pseudomonadota;Alphaproteobacteria;Rhodobacterales;Rhodobacteraceae;Dinoroseobacter	77.14	3.68	2411177	HAVOC	Proteobacteria	Prokaryote	MetaBAT v2:2.15	CheckM v2.4.0, GTDB-tk v1.3.0,GTDB database release 220
3300054698_174	3300054698	Bacteria;Pseudomonadota;Gammaproteobacteria;HK1;HK1	69.9	7.28	4694788	HAVOC	Proteobacteria	Prokaryote	MetaBAT v2:2.15	CheckM v2.4.0, GTDB-tk v1.3.0,GTDB database release 220
3300054698_176	3300054698	Bacteria;Pseudomonadota;Alphaproteobacteria;MPNO01;UBA2964	59.09	0.52	2565650	HAVOC	Proteobacteria	Prokaryote	MetaBAT v2:2.15	CheckM v2.4.0, GTDB-tk v1.3.0,GTDB database release 220
3300054698_19	3300054698	Bacteria;Pseudomonadota;Gammaproteobacteria;UBA4486;UBA4486;CAMBTO01	89.61	3.48	2939371	HAVOC	Proteobacteria	Prokaryote	MetaBAT v2:2.15	CheckM v2.4.0, GTDB-tk v1.3.0,GTDB database release 220
3300054698_21	3300054698	Bacteria;Pseudomonadota;Gammaproteobacteria;HK1;HK1	93.88	9.87	5642773	HAVOC	Proteobacteria	Prokaryote	MetaBAT v2:2.15	CheckM v2.4.0, GTDB-tk v1.3.0,GTDB database release 220
3300054698_22	3300054698	Bacteria;Planctomycetota;UBA1135;UBA2386;UBA2386;GCA-2684655	94.09	0.57	5762238	HAVOC	Planctomycetes	Prokaryote	MetaBAT v2:2.15	CheckM v2.4.0, GTDB-tk v1.3.0,GTDB database release 220
3300054698_25	3300054698	Bacteria;Pseudomonadota;Gammaproteobacteria;Pseudomonadales;Porticoccaceae;HTCC2207;HTCC2207 sp905181925	80.89	2.76	2263597	HAVOC	Proteobacteria	Prokaryote	MetaBAT v2:2.15	CheckM v2.4.0, GTDB-tk v1.3.0,GTDB database release 220
3300054698_26	3300054698	Bacteria;Verrucomicrobiota;Verrucomicrobiae;Verrucomicrobiales;DEV007	88.61	2.86	7521095	HAVOC	Verrucomicrobia	Prokaryote	MetaBAT v2:2.15	CheckM v2.4.0, GTDB-tk v1.3.0,GTDB database release 220
3300054698_27	3300054698	Bacteria;Bacteroidota;Bacteroidia;NS11-12g;UBA9320;UBA9320;UBA9320 sp003484585	75.52	0.24	2160888	HAVOC	Bacteroidetes	Prokaryote	MetaBAT v2:2.15	CheckM v2.4.0, GTDB-tk v1.3.0,GTDB database release 220
3300054698_33	3300054698	Bacteria;Patescibacteria;Paceibacteria;UBA9973;JAACPR01	70.35	0	552601	HAVOC	unknown/other	Prokaryote	MetaBAT v2:2.15	CheckM v2.4.0, GTDB-tk v1.3.0,GTDB database release 220
3300054698_34	3300054698	Bacteria;Myxococcota;Polyangia;Polyangiales;SG8-38	83.39	4.06	7018434	HAVOC	unknown/other	Prokaryote	MetaBAT v2:2.15	CheckM v2.4.0, GTDB-tk v1.3.0,GTDB database release 220
3300054698_37	3300054698	Bacteria;Pseudomonadota;Gammaproteobacteria;Pseudomonadales;Moraxellaceae;Psychrobacter;Psychrobacter glaciei	71.02	0.55	2394315	HAVOC	Proteobacteria	Prokaryote	MetaBAT v2:2.15	CheckM v2.4.0, GTDB-tk v1.3.0,GTDB database release 220
3300054698_4	3300054698	Bacteria;Bacteroidota;Bacteroidia;Chitinophagales;Saprospiraceae;JAHDHW01	81.89	1.98	4817410	HAVOC	Bacteroidetes	Prokaryote	MetaBAT v2:2.15	CheckM v2.4.0, GTDB-tk v1.3.0,GTDB database release 220
3300054698_43	3300054698	Bacteria;Pseudomonadota;Gammaproteobacteria;Pseudomonadales;Porticoccaceae;HTCC2207;HTCC2207 sp905182855	88.14	2.22	2081137	HAVOC	Proteobacteria	Prokaryote	MetaBAT v2:2.15	CheckM v2.4.0, GTDB-tk v1.3.0,GTDB database release 220
3300054698_44	3300054698	Bacteria;Latescibacterota;UBA2968;UBA2968;UBA2968;JABIFK01	90.25	2.36	5628912	HAVOC	unknown/other	Prokaryote	MetaBAT v2:2.15	CheckM v2.4.0, GTDB-tk v1.3.0,GTDB database release 220
3300054698_5	3300054698	Bacteria;Pseudomonadota;Gammaproteobacteria;Pseudomonadales;Azotimanducaceae_A;JAHRVQ01	53.79	5.17	3245666	HAVOC	Proteobacteria	Prokaryote	MetaBAT v2:2.15	CheckM v2.4.0, GTDB-tk v1.3.0,GTDB database release 220
3300054698_52	3300054698	Bacteria;Patescibacteria;Paceibacteria;UBA9973;CSBR16-119	75.04	3.53	661236	HAVOC	unknown/other	Prokaryote	MetaBAT v2:2.15	CheckM v2.4.0, GTDB-tk v1.3.0,GTDB database release 220
3300054698_56	3300054698	Bacteria;Pseudomonadota;Gammaproteobacteria;Pseudomonadales;Azotimanducaceae_A;UBA4421	86.48	6.42	4623259	HAVOC	Proteobacteria	Prokaryote	MetaBAT v2:2.15	CheckM v2.4.0, GTDB-tk v1.3.0,GTDB database release 220
3300054698_58	3300054698	Bacteria;Verrucomicrobiota;Verrucomicrobiae;Opitutales;Coraliomargaritaceae;Lentimonas	58.58	0.71	1014657	HAVOC	Verrucomicrobia	Prokaryote	MetaBAT v2:2.15	CheckM v2.4.0, GTDB-tk v1.3.0,GTDB database release 220
3300054698_59	3300054698	Bacteria;Omnitrophota;Koll11;Zapsychrales;Zapsychraceae;JANQNA01	70.33	3.23	1377737	HAVOC	unknown/other	Prokaryote	MetaBAT v2:2.15	CheckM v2.4.0, GTDB-tk v1.3.0,GTDB database release 220
3300054698_62	3300054698	Bacteria;Pseudomonadota;Gammaproteobacteria;UBA4486;UBA4486;WLWS01	60.23	5.73	2757300	HAVOC	Proteobacteria	Prokaryote	MetaBAT v2:2.15	CheckM v2.4.0, GTDB-tk v1.3.0,GTDB database release 220
3300054698_63	3300054698	Bacteria;Pseudomonadota;Gammaproteobacteria;GCA-001735895;GCA-001735895;GCA-001735895	91.63	4.75	3822630	HAVOC	Proteobacteria	Prokaryote	MetaBAT v2:2.15	CheckM v2.4.0, GTDB-tk v1.3.0,GTDB database release 220
3300054698_64	3300054698	Bacteria;Myxococcota_A;UBA9160;UBA9160;UBA4427;DUBZ01	73.76	1.64	4024302	HAVOC	unknown/other	Prokaryote	MetaBAT v2:2.15	CheckM v2.4.0, GTDB-tk v1.3.0,GTDB database release 220
3300054698_67	3300054698	Bacteria;Pseudomonadota;Gammaproteobacteria;Pseudomonadales;Cellvibrionaceae;Endobugula	97.37	2.01	3038421	HAVOC	Proteobacteria	Prokaryote	MetaBAT v2:2.15	CheckM v2.4.0, GTDB-tk v1.3.0,GTDB database release 220
3300054698_72	3300054698	Bacteria;Latescibacterota;UBA2968;UBA8231;UBA8231	67.03	6.14	5812943	HAVOC	unknown/other	Prokaryote	MetaBAT v2:2.15	CheckM v2.4.0, GTDB-tk v1.3.0,GTDB database release 220
3300054698_74	3300054698	Bacteria;Pseudomonadota;Gammaproteobacteria;Pseudomonadales;Porticoccaceae;HTCC2207;HTCC2207 sp905182275	65.59	2.04	1407012	HAVOC	Proteobacteria	Prokaryote	MetaBAT v2:2.15	CheckM v2.4.0, GTDB-tk v1.3.0,GTDB database release 220
3300054698_79	3300054698	Bacteria;Bacteroidota;Bacteroidia;Flavobacteriales;Flavobacteriaceae;Ulvibacter	88.52	4.63	2742281	HAVOC	Bacteroidetes	Prokaryote	MetaBAT v2:2.15	CheckM v2.4.0, GTDB-tk v1.3.0,GTDB database release 220
3300054698_8	3300054698	Bacteria;Chlamydiota;Chlamydiia;Chlamydiales;CAMCWV01	86.76	6.08	3301264	HAVOC	unknown/other	Prokaryote	MetaBAT v2:2.15	CheckM v2.4.0, GTDB-tk v1.3.0,GTDB database release 220
3300054698_80	3300054698	Bacteria;Pseudomonadota;Alphaproteobacteria;Sphingomonadales;Sphingomonadaceae;Parasphingorhabdus;Parasphingorhabdus sp018067055	55.06	0.41	2375575	HAVOC	Proteobacteria	Prokaryote	MetaBAT v2:2.15	CheckM v2.4.0, GTDB-tk v1.3.0,GTDB database release 220
3300054698_81	3300054698	Bacteria;Pseudomonadota;Gammaproteobacteria;Pseudomonadales;Halieaceae;Halioglobus	65.12	1.4	3941314	HAVOC	Proteobacteria	Prokaryote	MetaBAT v2:2.15	CheckM v2.4.0, GTDB-tk v1.3.0,GTDB database release 220
3300054698_85	3300054698	Bacteria;Krumholzibacteriota;Krumholzibacteria;LZORAL124-64-63;LZORAL124-64-63;JAGRNP01	74.39	1.16	2711693	HAVOC	unknown/other	Prokaryote	MetaBAT v2:2.15	CheckM v2.4.0, GTDB-tk v1.3.0,GTDB database release 220
3300054698_86	3300054698	Bacteria;Pseudomonadota;Gammaproteobacteria;Pseudomonadales;DSM-6294;Thalassolituus;Thalassolituus oleivorans	67.24	0	2438173	HAVOC	Proteobacteria	Prokaryote	MetaBAT v2:2.15	CheckM v2.4.0, GTDB-tk v1.3.0,GTDB database release 220
3300054698_89	3300054698	Bacteria;Cyanobacteriota;Cyanobacteriia;PCC-6307;Cyanobiaceae;Cyanobium_A;Cyanobium_A sp013205255	82.31	2.24	2122619	HAVOC	Cyanobacteria	Prokaryote	MetaBAT v2:2.15	CheckM v2.4.0, GTDB-tk v1.3.0,GTDB database release 220
3300054698_9	3300054698	Bacteria;Planctomycetota;Planctomycetia;Planctomycetales;Planctomycetaceae;JABMPE01	88.62	1.25	8129988	HAVOC	Planctomycetes	Prokaryote	MetaBAT v2:2.15	CheckM v2.4.0, GTDB-tk v1.3.0,GTDB database release 220
3300054698_94	3300054698	Bacteria;Verrucomicrobiota;Verrucomicrobiae;Verrucomicrobiales;DEV007;JAGROY01	97.17	2.04	8069327	HAVOC	Verrucomicrobia	Prokaryote	MetaBAT v2:2.15	CheckM v2.4.0, GTDB-tk v1.3.0,GTDB database release 220
3300054698_97	3300054698	Bacteria;Planctomycetota;Planctomycetia;Pirellulales;Pirellulaceae;Mariniblastus	92.71	2.35	5994899	HAVOC	Planctomycetes	Prokaryote	MetaBAT v2:2.15	CheckM v2.4.0, GTDB-tk v1.3.0,GTDB database release 220
3300054698_99	3300054698	Bacteria;Pseudomonadota;Gammaproteobacteria;Pseudomonadales;Pseudohongiellaceae;RFVC01	70.5	0.49	2248915	HAVOC	Proteobacteria	Prokaryote	MetaBAT v2:2.15	CheckM v2.4.0, GTDB-tk v1.3.0,GTDB database release 220
3300054712_13	3300054712	Archaea;Halobacteriota;Halobacteria;Halobacteriales;Haloarculaceae;Natronomonas;Natronomonas gomsonensis	94.49	2.13	2790011	HAVOC	Euryarchaeota	Prokaryote	MetaBAT v2:2.15	CheckM v2.4.0, GTDB-tk v1.3.0,GTDB database release 220
3300054712_19	3300054712	Bacteria;Pseudomonadota;Gammaproteobacteria;Enterobacterales;Alteromonadaceae;Colwellia	71.55	0	2735342	HAVOC	Proteobacteria	Prokaryote	MetaBAT v2:2.15	CheckM v2.4.0, GTDB-tk v1.3.0,GTDB database release 220
3300054712_21	3300054712	Archaea;Nanohaloarchaeota;Nanosalinia;Nanosalinales;Nanosalinaceae;M3-22	87.54	0	848726	HAVOC	unknown/other	Prokaryote	MetaBAT v2:2.15	CheckM v2.4.0, GTDB-tk v1.3.0,GTDB database release 220
3300054712_25	3300054712	Archaea;Halobacteriota;Halobacteria;Halobacteriales;Haloarculaceae;Halovenus	72.09	0.83	1991994	HAVOC	Euryarchaeota	Prokaryote	MetaBAT v2:2.15	CheckM v2.4.0, GTDB-tk v1.3.0,GTDB database release 220
[truncated: 900 more rows]

## Sheet: Table 3 - sequencing processing
Final Deliverable Project ID	Sequencing Project ID	Sequencing Project Name	Sample ID	Sample Name	Sample Contact	Sample Contact Email	Sample Isolated From	Collection Site/Growth Cond	Library Type	Library and Seq Methods	Library Number PCR Cycles	Sequencing Platform	Actual Sequencer Model	Sequencing Run Mode	Total Bases	IMG Pipeline Version	SPAdes Version	BBTools Version
[truncated: 73 more rows]
